# Supplementary material for: Comprehensive fitness maps of Hsp90 show widespread environmental dependence
Source: eLife. 2020 Mar 4;9:e53810. doi: 10.7554/eLife.53810 (PMC7069724; doi:10.7554/eLife.53810)
Supplement: Figure 1—source data 1. [file elife-53810-fig1-data1.xlsx]

## Sheet: Selection coefficients
WT aa	position	mutation	s (Standard rep1)	s (Standard rep2)
A	2	*	-1.24361	-1.22938
A	2	W	0.0199946	0.0560867
A	2	Y	0.105165	0.0676708
A	2	F	0.158098	0.0815295
A	2	L	0.131068	0.0461951
A	2	M	0.0189594	0.227178
A	2	I	0.0216625	0.0470679
A	2	V	0.0491039	0.0631747
A	2	C	0.0896675	0.0708181
A	2	A	0.00234835	0.00611338
A	2	G	0.0703861	0.0430214
A	2	P	--	--
A	2	S	0.085411	0.0661897
A	2	T	0.0950153	0.0868191
A	2	N	0.0933055	0.0950179
A	2	Q	--	--
A	2	H	--	--
A	2	R	0.0815548	0.0904689
A	2	K	0.0857385	0.135695
A	2	D	0.0275633	0.113955
A	2	E	0.0630738	0.076478
S	3	*	-1.20542	-1.1888
S	3	W	-0.118542	0.0619052
S	3	Y	0.103201	0.031543
S	3	F	0.0519415	0.0184249
S	3	L	0.0495768	0.0439735
S	3	M	0.0754793	0.016838
S	3	I	0.0844288	0.0498714
S	3	V	0.0544881	0.093484
S	3	C	0.0267338	0.0215193
S	3	A	-0.0505444	0.0215722
S	3	G	-0.0297351	-0.0357245
S	3	P	0.050741	0.0866075
S	3	S	0.0178535	0.0635714
S	3	T	0.0811546	0.0958643
S	3	N	-0.0284764	0.00841699
S	3	Q	0.0510684	0.0145767
S	3	H	0.0180026	0.0705007
S	3	R	0.0444836	0.0409585
S	3	K	0.0512139	0.121677
S	3	D	0.050268	0.0498185
S	3	E	0.0131496	0.0854438
E	4	*	-0.960218	-1.15481
E	4	W	-0.521956	-0.383842
E	4	Y	-0.099952	-0.0369993
E	4	F	-0.140181	-0.0626088
E	4	L	-0.0861022	-0.0589749
E	4	M	-0.157305	--
E	4	I	0.0286329	0.025698
E	4	V	-0.00506588	0.0309612
E	4	C	0.0188394	0.00471164
E	4	A	-0.0436177	-0.0614028
E	4	G	-0.0617058	-0.0765098
E	4	P	-0.14045	-0.0931402
E	4	S	-0.08731	0.0309612
E	4	T	-0.0757812	0.0247724
E	4	N	-0.0572565	-0.0487607
E	4	Q	-0.0874191	-0.0455526
E	4	H	-0.0507736	0.00354794
E	4	R	-0.185732	-0.0567823
E	4	K	-0.171093	-0.000130917
E	4	D	-0.0628409	-0.000942915
E	4	E	0.0682033	0.111865
T	5	*	-0.923372	-0.891618
T	5	W	-0.202656	-0.147001
T	5	Y	-0.146798	-0.0365153
T	5	F	-0.0760177	0.0336324
T	5	L	-0.0220626	0.00546541
T	5	M	0.0555067	0.0199853
T	5	I	-0.0167111	0.00209595
T	5	V	-0.0731873	-0.00204844
T	5	C	-0.0561688	-0.0725744
T	5	A	-0.0579987	-0.0150872
T	5	G	-0.305179	-0.144222
T	5	P	-0.017395	0.00585155
T	5	S	0.0103701	0.00735643
T	5	T	-0.00329782	0.00734056
T	5	N	-0.0780113	0.0328654
T	5	Q	-0.0206329	-0.0566078
T	5	H	-0.0437778	0.00791977
T	5	R	-0.0245037	-0.0354574
T	5	K	0.0477214	-0.0168196
T	5	D	-0.107828	-0.0789933
T	5	E	-0.116898	-0.12972
F	6	*	-0.744568	-0.84655
F	6	W	-0.417694	-0.156869
F	6	Y	0.015718	-0.0319266
F	6	F	-0.0214405	0.131252
F	6	L	-0.0955355	-0.104912
F	6	M	-0.0777057	-0.0480016
F	6	I	0.00186086	0.00439691
F	6	V	-0.364434	-0.231166
F	6	C	-0.18169	-0.120429
F	6	A	-0.783975	-0.841666
F	6	G	-0.527427	-0.406474
F	6	P	-0.937131	-1.18114
F	6	S	-0.810994	-0.695451
F	6	T	-0.948758	-0.897024
F	6	N	-0.606153	-0.620294
F	6	Q	-0.209779	-0.223975
F	6	H	-0.154791	-0.203875
F	6	R	-0.32132	-0.276942
F	6	K	-0.43018	-0.342464
F	6	D	-0.907499	-1.18715
F	6	E	-0.946808	-1.2128
E	7	*	-1.05586	-1.32062
E	7	W	--	--
E	7	Y	-0.128925	-0.113979
E	7	F	-0.227958	-0.122013
E	7	L	-0.234762	-0.234356
E	7	M	-0.458633	-0.514037
E	7	I	-0.0363708	-0.0704453
E	7	V	-0.192055	-0.121262
E	7	C	-0.0886197	-0.180172
E	7	A	-0.192524	-0.134134
E	7	G	-0.441181	-0.292433
E	7	P	-0.346211	-0.307474
E	7	S	-0.126364	-0.066978
E	7	T	-0.12182	-0.107573
E	7	N	-0.0793428	-0.0685781
E	7	Q	-0.202438	-0.175242
E	7	H	-0.156821	-0.234324
E	7	R	-0.540404	-0.49921
E	7	K	-0.54557	-0.466159
E	7	D	-0.00894034	0.0497921
E	7	E	-0.319174	-0.331652
F	8	*	-1.02557	-1.03525
F	8	W	-0.173625	-0.0885092
F	8	Y	0.0473212	-0.0629711
F	8	F	--	--
F	8	L	-0.248597	-0.246763
F	8	M	-0.0698876	-0.130072
F	8	I	-0.10427	-0.112553
F	8	V	-0.157822	-0.206041
F	8	C	-0.313837	-0.250772
F	8	A	-0.574194	-0.568636
F	8	G	-1.05455	-1.10588
F	8	P	-0.729463	-0.548208
F	8	S	-0.636061	-0.584174
F	8	T	-0.255625	-0.183095
F	8	N	-0.868111	-0.88188
F	8	Q	-0.39977	-0.318111
F	8	H	-0.254843	-0.294305
F	8	R	-1.12693	-1.08977
F	8	K	-1.00216	-0.879391
F	8	D	--	-1.139
F	8	E	-1.10759	-1.04053
Q	9	*	-0.981161	-0.997758
Q	9	W	-0.17361	-0.0588162
Q	9	Y	-0.0560887	-0.0203424
Q	9	F	-0.0114251	-0.068311
Q	9	L	-0.0635357	0.00532523
Q	9	M	-0.206982	--
Q	9	I	-0.0528509	0.00839583
Q	9	V	-0.0423771	0.0115643
Q	9	C	-0.136194	0.00428054
Q	9	A	-0.0691964	-0.026362
Q	9	G	-0.0665625	-0.00546815
Q	9	P	-0.783211	-1.11132
Q	9	S	0.00159892	0.00994568
Q	9	T	0.0143428	0.0095569
Q	9	N	0.00550249	0.00670317
Q	9	Q	0.0154633	-0.0591838
Q	9	H	-0.0748462	-0.0664279
Q	9	R	-0.0882522	-0.0304429
Q	9	K	-0.168914	-0.115764
Q	9	D	-0.106049	-0.048729
Q	9	E	0.0646381	0.0326274
A	10	*	-0.886024	-1.26645
A	10	W	-0.913877	-0.818492
A	10	Y	-0.634453	-0.604087
A	10	F	-0.569755	-0.494489
A	10	L	-1.07959	-0.791719
A	10	M	-0.127583	-0.133489
A	10	I	-0.712037	-0.253285
A	10	V	-0.112307	-0.0387184
A	10	C	-0.0947133	-0.10214
A	10	A	0.0559069	-0.0357166
A	10	G	-0.115257	-0.0381815
A	10	P	-0.886312	-0.924968
A	10	S	-0.0265955	0.00848311
A	10	T	0.011316	0.0907598
A	10	N	-0.536766	-0.635877
A	10	Q	-0.628058	-0.459679
A	10	H	-0.508295	-0.441419
A	10	R	-1.12806	-1.17702
A	10	K	-1.09618	-1.41737
A	10	D	-0.96291	-1.44456
A	10	E	-0.914386	-0.843432
E	11	*	-0.956907	-0.974471
E	11	W	-0.232437	-0.264472
E	11	Y	-0.0195342	-0.145295
E	11	F	-0.283492	-0.241394
E	11	L	-0.155762	-0.122807
E	11	M	-0.119601	-0.110881
E	11	I	-0.150127	-0.0927382
E	11	V	-0.0900494	-0.0592658
E	11	C	-0.0516868	-0.00763158
E	11	A	-0.0840067	0.00329668
E	11	G	-0.0754392	-0.0937591
E	11	P	-1.08357	-1.06452
E	11	S	-0.131246	-0.00600768
E	11	T	-0.147242	-0.029459
E	11	N	-0.142549	-0.135028
E	11	Q	-0.0151286	-0.0144446
E	11	H	-0.136965	-0.0394299
E	11	R	-0.245046	-0.190339
E	11	K	-0.107639	-0.0597366
E	11	D	-0.124512	-0.117166
E	11	E	-0.0836102	0.138498
I	12	*	-0.780679	-1.19223
I	12	W	--	--
I	12	Y	-0.209707	-0.0398002
I	12	F	-0.226612	-0.230918
I	12	L	-0.0186502	0.0421222
I	12	M	-0.101815	-0.0612309
I	12	I	-0.0301426	0.0818204
I	12	V	-0.0483944	0.000194392
I	12	C	-0.0367128	-0.100382
I	12	A	-0.276759	-0.154132
I	12	G	-1.05411	-0.609892
I	12	P	-1.25989	-0.983765
I	12	S	-0.265481	-0.154052
I	12	T	-0.118902	-0.0444444
I	12	N	-0.15115	-0.0447776
I	12	Q	-0.0366364	-0.00748348
I	12	H	-0.0540151	-0.030874
I	12	R	-0.0906606	-0.0540661
I	12	K	-0.109345	-0.0899824
I	12	D	-0.172446	-0.105632
I	12	E	-0.0437341	-0.0151692
T	13	*	-1.1734	-1.40025
T	13	W	-0.933838	-0.877584
T	13	Y	-0.0507227	-0.0444206
T	13	F	-0.015667	-0.0376076
T	13	L	-0.153423	-0.0730531
T	13	M	-0.0745006	0.0476762
T	13	I	-0.0637867	-0.100096
T	13	V	-0.0694511	-0.0922992
T	13	C	-0.0949825	0.0266502
T	13	A	-0.0163619	0.0216251
T	13	G	-0.0659768	-0.0351427
T	13	P	-0.470893	-0.382139
T	13	S	-0.0203746	-0.0230692
T	13	T	-0.0647144	0.00241332
T	13	N	0.0571438	0.0338969
T	13	Q	-0.186063	-0.0377954
T	13	H	-0.173276	-0.16488
T	13	R	-0.101884	-0.0941479
T	13	K	-0.355357	0.0177372
T	13	D	-0.0590864	-0.0836349
T	13	E	0.0339261	0.0104085
Q	14	*	-0.761107	-1.02056
Q	14	W	-0.313204	-0.300227
Q	14	Y	-0.0913627	-0.204073
Q	14	F	-1.52404	-0.84687
Q	14	L	-0.139446	-0.0172507
Q	14	M	-0.119383	-0.00753637
Q	14	I	-0.148636	-0.151778
Q	14	V	-0.441789	-0.274499
Q	14	C	-0.110691	-0.0152486
Q	14	A	0.0226484	-0.0441931
Q	14	G	-0.115715	-0.0321885
Q	14	P	-0.366413	-0.32481
Q	14	S	-0.131526	-0.0524343
Q	14	T	-0.00480758	-0.118297
Q	14	N	-0.0998174	-0.00113069
Q	14	Q	0.0600906	0.221518
Q	14	H	0.0174242	0.0199853
Q	14	R	-0.111917	-0.129887
Q	14	K	-0.24052	-0.0762348
Q	14	D	-0.0992353	0.0572504
Q	14	E	-0.0546917	0.0125984
L	15	*	-1.52216	-1.30936
L	15	W	-0.85716	-0.731515
L	15	Y	-0.583005	-0.361732
L	15	F	-0.0760686	-0.0870361
L	15	L	-0.00185717	0.0159123
L	15	M	-0.031023	0.0215722
L	15	I	0.0293241	-0.0397049
L	15	V	-0.0285637	-0.0228947
L	15	C	0.0269885	-0.00543112
L	15	A	-0.05678	-0.0875862
L	15	G	-0.570126	-0.363763
L	15	P	-1.09464	-1.16236
L	15	S	-0.196235	-0.122796
L	15	T	-0.049293	-0.0484301
L	15	N	-1.02503	-0.885934
L	15	Q	-0.450673	-0.438954
L	15	H	-0.497228	-0.662426
L	15	R	-1.22649	-1.09876
L	15	K	-0.786332	-0.714829
L	15	D	-1.05646	-0.925159
L	15	E	--	--
M	16	*	-1.02967	-1.00912
M	16	W	-1.29217	-1.25689
M	16	Y	-0.840277	-0.484225
M	16	F	-0.853701	-0.623206
M	16	L	-0.109076	-0.0212999
M	16	M	--	--
M	16	I	-0.0667044	-0.0931059
M	16	V	-0.149836	-0.0533864
M	16	C	-0.287196	-0.218955
M	16	A	-0.613298	-0.256742
M	16	G	-0.650151	-0.393554
M	16	P	-1.15013	-0.848886
M	16	S	-0.158611	-0.0876232
M	16	T	0.00679762	-0.00783523
M	16	N	-0.213061	-0.0992709
M	16	Q	-0.165141	-0.0187053
M	16	H	-0.271065	-0.223121
M	16	R	-0.168375	-0.0849678
M	16	K	-0.213206	-0.176139
M	16	D	-0.897408	-0.935373
M	16	E	-0.323889	-0.279603
S	17	*	-1.07771	-1.04007
S	17	W	-0.650264	-0.418872
S	17	Y	-0.280204	-0.195732
S	17	F	-0.112641	-0.211643
S	17	L	-0.566161	-0.355244
S	17	M	-0.381136	-0.206631
S	17	I	-0.235595	-0.19388
S	17	V	-0.0614075	-0.035148
S	17	C	-0.0488346	-0.00388921
S	17	A	0.0296115	-0.0115459
S	17	G	-0.0353304	-0.0404719
S	17	P	-0.228388	-0.157485
S	17	S	0.00908228	0.00120994
S	17	T	0.0247875	0.0109798
S	17	N	-0.127299	-0.0080812
S	17	Q	-0.129842	-0.0013555
S	17	H	-0.0811181	-0.0524608
S	17	R	-0.134859	-0.0677132
S	17	K	-0.0698112	-0.0583771
S	17	D	-0.0555176	0.0185042
S	17	E	-0.0568855	0.0168909
L	18	*	-1.18698	-1.16953
L	18	W	-1.20236	-0.948994
L	18	Y	-0.996907	-0.648244
L	18	F	-0.671466	-0.465058
L	18	L	0.0121164	0.049316
L	18	M	-0.208084	-0.130543
L	18	I	-0.0600469	0.00522473
L	18	V	-0.0385754	0.00230224
L	18	C	-0.095259	-0.065407
L	18	A	-0.183393	-0.194891
L	18	G	-0.320505	-0.242238
L	18	P	-0.804813	-0.972747
L	18	S	-0.274005	-0.256961
L	18	T	-0.108501	-0.0977766
L	18	N	-0.200197	-0.137612
L	18	Q	-0.299471	-0.181664
L	18	H	-0.244981	-0.223481
L	18	R	-0.533368	-0.512051
L	18	K	-0.792375	-0.686253
L	18	D	-0.394375	-0.280902
L	18	E	-0.448708	-0.46304
I	19	*	-0.953695	-1.55806
I	19	W	-1.23789	-1.21857
I	19	Y	-0.406744	-0.300135
I	19	F	-0.0674538	-0.0172851
I	19	L	-0.0750681	-0.0263249
I	19	M	-0.0820822	-0.112685
I	19	I	0.0368693	0.0231061
I	19	V	-0.109433	-0.0579275
I	19	C	-0.196031	-0.0799904
I	19	A	-0.161583	-0.153259
I	19	G	-0.606041	-0.402464
I	19	P	-1.01177	-1.21835
I	19	S	-0.220035	-0.190302
I	19	T	-0.150953	-0.123487
I	19	N	-0.622146	-0.415868
I	19	Q	-0.380754	-0.236371
I	19	H	-0.266776	-0.177834
I	19	R	-1.00751	-1.08989
I	19	K	-1.02244	-0.670127
I	19	D	-0.85528	-0.718672
I	19	E	-0.608613	-0.566864
I	20	*	-0.994218	-1.45206
I	20	W	-1.17165	-0.499163
I	20	Y	-0.104387	-0.0686733
I	20	F	-0.0900276	-0.055891
I	20	L	-1.16222	-1.09057
I	20	M	-0.335028	-0.270563
I	20	I	-0.0832864	0.0217044
I	20	V	0.0174751	-0.0472558
I	20	C	-0.0256133	-0.0680862
I	20	A	-0.0263845	-0.0359679
I	20	G	-0.276096	-0.229238
I	20	P	-1.10302	-0.719318
I	20	S	-0.436201	-0.286239
I	20	T	-0.0290985	-0.0507813
I	20	N	-0.397616	-0.168067
I	20	Q	-0.706849	-0.301362
I	20	H	-0.33011	-0.160781
I	20	R	-1.08582	-0.787252
I	20	K	-1.11981	-1.0456
I	20	D	-0.942642	-0.687149
I	20	E	-0.579996	-0.374043
N	21	*	-1.15735	-1.40798
N	21	W	--	--
N	21	Y	-0.657034	-0.321211
N	21	F	-0.197949	-0.142275
N	21	L	-0.0379934	-0.134378
N	21	M	-0.0735984	-0.0217706
N	21	I	-0.157836	-0.049488
N	21	V	-0.120016	-0.0941717
N	21	C	0.00401455	0.095732
N	21	A	-0.152095	-0.0860998
N	21	G	-0.218329	-0.207982
N	21	P	-1.90751	-1.14711
N	21	S	-0.0698003	-0.0545078
N	21	T	-0.255782	-0.158295
N	21	N	0.0307283	-0.0596361
N	21	Q	-0.0694729	-0.0106361
N	21	H	0.0321217	0.02747
N	21	R	-0.133029	-0.0785357
N	21	K	-0.345335	-0.25051
N	21	D	-0.258296	-0.149548
N	21	E	-0.246465	-0.133566
T	22	*	-1.05227	-1.29194
T	22	W	-0.577497	-0.50405
T	22	Y	-0.55445	-0.433718
T	22	F	--	--
T	22	L	-0.400014	-0.232888
T	22	M	-0.417189	-0.263504
T	22	I	-1.06698	-0.639559
T	22	V	-0.0947424	-0.0817439
T	22	C	-0.0773928	-0.0421117
T	22	A	-0.101804	-0.019877
T	22	G	-0.441942	-0.274837
T	22	P	-0.458502	-0.374543
T	22	S	-0.145685	-0.154486
T	22	T	-0.020229	0.0175256
T	22	N	-0.441327	-0.519332
T	22	Q	-0.388703	-0.354022
T	22	H	-0.784579	-0.386204
T	22	R	-0.485106	-0.437349
T	22	K	-0.543744	-0.380499
T	22	D	-1.23807	-0.988343
T	22	E	-0.459219	-0.481662
V	23	*	-0.724654	-0.915249
V	23	W	--	--
V	23	Y	-1.33284	-1.11598
V	23	F	-0.386935	-0.272922
V	23	L	0.0380298	-0.0240584
V	23	M	--	--
V	23	I	-0.0231576	-0.0169307
V	23	V	0.0437196	-0.0106493
V	23	C	-0.0553211	0.0554255
V	23	A	-0.0276214	-0.00687253
V	23	G	-0.534114	-0.34804
V	23	P	-0.931681	-1.03774
V	23	S	-0.168968	-0.180984
V	23	T	-0.0451675	-0.0666077
V	23	N	--	--
V	23	Q	-0.383177	-0.321959
V	23	H	-1.73758	-1.3797
V	23	R	-1.24349	-1.26591
V	23	K	-1.0083	-1.26846
V	23	D	-1.06723	-1.08434
V	23	E	-0.549906	-0.325379
Y	24	*	-0.716483	-0.940803
Y	24	W	--	-2.09124
Y	24	Y	-0.0245219	-0.00155915
Y	24	F	-0.043152	-0.0894402
Y	24	L	-0.847724	-0.729259
Y	24	M	--	--
Y	24	I	-0.803897	-0.88864
Y	24	V	-0.631459	-0.594835
Y	24	C	-0.633937	-0.574254
Y	24	A	-0.981369	-0.59158
Y	24	G	-1.03062	-0.999377
Y	24	P	-1.3992	-1.14562
Y	24	S	-0.799065	-0.591307
Y	24	T	-0.64807	-0.536394
Y	24	N	-0.395645	-0.363297
Y	24	Q	-0.875303	-0.843557
Y	24	H	-0.477911	-0.336516
Y	24	R	-1.1916	-1.14728
Y	24	K	-1.04423	-1.00721
Y	24	D	-1.13221	-1.19073
Y	24	E	-1.2406	-1.31824
S	25	*	-0.673569	-1.06649
S	25	W	-0.00303588	0.00215413
S	25	Y	-0.0297388	0.0404824
S	25	F	-0.0177188	-0.0379647
S	25	L	-0.0734893	-0.0521883
S	25	M	-0.0338097	-0.0458408
S	25	I	-0.061302	0.032548
S	25	V	0.000907705	0.0258567
S	25	C	0.0280581	0.00467197
S	25	A	0.00108233	0.0239525
S	25	G	-0.0332494	-0.012215
S	25	P	-0.161085	-0.0863669
S	25	S	0.0529238	-0.0268407
S	25	T	-0.0475904	0.0647087
S	25	N	0.0908316	0.0200911
S	25	Q	-0.0188502	-0.00773738
S	25	H	0.031747	0.0898342
S	25	R	-0.0936292	-0.0518763
S	25	K	-0.0273995	0.00110415
S	25	D	-0.219533	-0.228924
S	25	E	-0.0608254	-0.0301969
N	26	*	-0.934733	-0.948539
N	26	W	-0.00113321	-0.0627939
N	26	Y	-0.0295969	0.00806788
N	26	F	-0.0351448	-0.115957
N	26	L	-0.0574675	-0.0361054
N	26	M	-0.170183	-0.0647061
N	26	I	-0.154224	-0.0903156
N	26	V	-0.0506572	0.0109719
N	26	C	-0.306408	-0.265691
N	26	A	-0.118207	0.0146799
N	26	G	0.00365439	-0.00151154
N	26	P	-0.670786	-0.391131
N	26	S	-0.085833	0.0204614
N	26	T	-0.000231013	-0.0217865
N	26	N	0.0759159	0.0187951
N	26	Q	-0.0460843	-0.0327624
N	26	H	-0.13173	-0.0266661
N	26	R	-0.0991044	-0.0483455
N	26	K	-0.209939	-0.157353
N	26	D	-0.0613093	0.0480994
N	26	E	0.0325728	-0.000712818
K	27	*	-0.924492	-1.06848
K	27	W	-0.106195	-0.0595038
K	27	Y	0.0390666	-0.0163356
K	27	F	-0.098264	-0.0530241
K	27	L	-0.0551319	-0.0735212
K	27	M	-0.258558	-0.129927
K	27	I	0.114369	0.0175785
K	27	V	0.00714323	-0.0697577
K	27	C	-0.0645107	-0.0308211
K	27	A	-0.0417296	-0.00355332
K	27	G	-0.0311285	-0.00724545
K	27	P	0.00161711	-0.0284381
K	27	S	0.0455386	-0.0187899
K	27	T	0.0689673	0.0146296
K	27	N	-0.0318124	0.045772
K	27	Q	0.0512503	-0.0581841
K	27	H	-0.0359415	0.0215722
K	27	R	0.0373822	0.0496863
K	27	K	0.0262609	0.00875023
K	27	D	0.0535422	-0.103013
K	27	E	-0.0514394	-0.0290226
E	28	*	-1.08156	-1.00343
E	28	W	-0.0473103	-0.0151401
E	28	Y	-0.0726816	0.00110944
E	28	F	0.0486673	-0.0433468
E	28	L	-0.105271	-0.0946081
E	28	M	-0.147712	-0.0748383
E	28	I	-0.153842	-0.209008
E	28	V	-0.0629427	-0.0421196
E	28	C	0.121936	-0.0379726
E	28	A	0.0111705	0.0205407
E	28	G	-0.0376768	-0.0072666
E	28	P	-0.256619	-0.206115
E	28	S	0.027516	-0.0418657
E	28	T	-0.0910935	-0.0322546
E	28	N	-0.0846615	0.00598114
E	28	Q	-0.0426282	0.0458513
E	28	H	0.00137337	-0.0477186
E	28	R	-0.235729	-0.148953
E	28	K	-0.151368	-0.0342805
E	28	D	0.00456025	0.0362507
E	28	E	0.0326638	0.033606
I	29	*	-0.930073	-0.840634
I	29	W	-1.02893	-0.640334
I	29	Y	-0.376145	-0.207332
I	29	F	-0.0534985	-0.026399
I	29	L	-0.329506	-0.32918
I	29	M	-0.22774	-0.0959887
I	29	I	-0.0647872	0.0164942
I	29	V	0.00365803	0.0386839
I	29	C	0.0150086	-0.00474348
I	29	A	-0.0430538	-0.0480492
I	29	G	-0.107595	-0.0854518
I	29	P	-0.0264718	-0.0177479
I	29	S	-0.0289311	-0.0922489
I	29	T	-0.053935	-0.0329634
I	29	N	-0.179409	-0.0443571
I	29	Q	-0.0897365	-0.115875
I	29	H	-0.107261	-0.034254
I	29	R	-0.27881	-0.222391
I	29	K	-0.199953	-0.27357
I	29	D	-0.190465	-0.151095
I	29	E	-0.31164	-0.227226
F	30	*	-0.900391	-0.796136
F	30	W	-0.11334	-0.0470151
F	30	Y	-0.0547245	0.119006
F	30	F	0.0378224	0.014463
F	30	L	-0.704518	-0.543624
F	30	M	--	--
F	30	I	-0.319047	-0.401602
F	30	V	-0.141607	-0.0753038
F	30	C	-0.0454731	-0.104045
F	30	A	-0.0200144	-0.0295357
F	30	G	-0.0871754	-0.0601042
F	30	P	-0.566339	-0.32928
F	30	S	-0.0484017	-0.0821432
F	30	T	-0.148945	-0.011493
F	30	N	0.0906861	-0.122627
F	30	Q	-0.186787	-0.167377
F	30	H	-0.0505044	0.00959921
F	30	R	-1.07864	-1.08958
F	30	K	-1.14428	-0.942628
F	30	D	-1.29191	-1.07201
F	30	E	-0.830163	-0.591823
L	31	*	--	-1.35573
L	31	W	-0.0909516	-0.00392095
L	31	Y	0.0267193	-0.0224715
L	31	F	0.0212041	0.0296917
L	31	L	0.016049	0.0697338
L	31	M	-0.110317	0.0738596
L	31	I	-0.00656473	0.00219116
L	31	V	0.0611092	0.0337117
L	31	C	--	0.0507442
L	31	A	-0.00505133	0.0479143
L	31	G	-0.0503007	0.00141095
L	31	P	-1.13461	-1.00102
L	31	S	-0.0125092	0.0118076
L	31	T	0.0233505	0.0172612
L	31	N	0.0537605	-0.0177982
L	31	Q	-0.0327547	-0.010316
L	31	H	-0.0610437	0.0473589
L	31	R	-1.01794	-0.96231
L	31	K	-0.000332876	0.00121523
L	31	D	-0.0646053	-0.0860972
L	31	E	-0.139726	-0.0137463
R	32	*	-1.17861	-1.19168
R	32	W	-1.3801	--
R	32	Y	--	--
R	32	F	--	--
R	32	L	-1.3354	-1.612
R	32	M	--	--
R	32	I	-1.16338	-1.0618
R	32	V	-1.01151	-0.953749
R	32	C	-0.896902	-0.9524
R	32	A	-1.15453	-0.948407
R	32	G	-0.918126	-0.99387
R	32	P	-0.963241	-1.01911
R	32	S	-1.1749	-1.06316
R	32	T	-0.872949	-0.865535
R	32	N	-1.26935	-1.00609
R	32	Q	-0.76967	-0.741462
R	32	H	-0.984719	-0.9202
R	32	R	0.025355	-0.00447371
R	32	K	-0.574605	-0.373572
R	32	D	-0.728135	-1.03034
R	32	E	-1.32827	-1.21472
E	33	*	-0.938044	-1.52409
E	33	W	--	--
E	33	Y	-1.34324	-1.25833
E	33	F	--	-1.1157
E	33	L	-1.14323	-1.31487
E	33	M	--	--
E	33	I	-1.20656	-1.13846
E	33	V	-1.13679	-1.23184
E	33	C	-1.12731	-1.18409
E	33	A	-0.906524	-0.883154
E	33	G	-1.08806	-1.16173
E	33	P	-1.15076	-1.34948
E	33	S	-0.93883	-1.06605
E	33	T	-1.16858	-1.04333
E	33	N	-1.25794	-1.80595
E	33	Q	--	--
E	33	H	-1.56472	-1.32992
E	33	R	-0.976268	-1.32561
E	33	K	-1.47524	-1.43223
E	33	D	-1.21206	-1.18312
E	33	E	0.0243255	0.0382343
L	34	*	-1.46048	-1.85369
L	34	W	-0.321808	-0.0677635
L	34	Y	-0.374872	-0.117985
L	34	F	-0.150877	-0.183489
L	34	L	-0.00903493	0.017605
L	34	M	-0.0272649	0.0764515
L	34	I	0.0303464	0.0375202
L	34	V	-0.00717956	-0.0252115
L	34	C	0.00662663	-0.0597498
L	34	A	-0.0380225	0.0375467
L	34	G	-0.0240962	-0.00600504
L	34	P	-0.0425736	-0.0358303
L	34	S	-0.0455204	0.0368061
L	34	T	0.0143901	0.0586521
L	34	N	-0.0395286	0.0241112
L	34	Q	-0.261654	-0.137065
L	34	H	-0.111204	-0.0121462
L	34	R	-0.876234	-1.0545
L	34	K	0.0034834	-0.0345899
L	34	D	-0.0027885	-0.0269121
L	34	E	-0.0517122	-0.0339234
I	35	*	-1.0694	-1.29135
I	35	W	-0.10602	-0.120937
I	35	Y	0.0177189	0.0243756
I	35	F	-0.0184719	-0.030464
I	35	L	0.00874031	0.0088719
I	35	M	-0.0816784	-0.00574585
I	35	I	0.0604908	0.0540766
I	35	V	0.027978	0.0373351
I	35	C	0.127866	0.0144498
I	35	A	0.0339589	0.0343465
I	35	G	-0.00131511	0.0871629
I	35	P	-0.0573511	0.00571931
I	35	S	0.0255406	0.0169967
I	35	T	0.0202655	0.0512996
I	35	N	0.0427665	0.0248253
I	35	Q	0.00825645	-0.0159759
I	35	H	-0.0920321	0.0553726
I	35	R	-0.717851	-0.711042
I	35	K	0.0304519	-0.0441693
I	35	D	0.0254023	0.0573562
I	35	E	-0.0339079	-0.00660012
S	36	*	-1.15317	-1.20416
S	36	W	-0.0595848	-0.0582264
S	36	Y	-0.441825	-0.35329
S	36	F	-0.473876	-0.456148
S	36	L	-0.687106	-0.669839
S	36	M	-0.373446	-0.297548
S	36	I	-0.337968	-0.338902
S	36	V	-0.0843123	-0.076285
S	36	C	0.00553523	-0.111067
S	36	A	-0.0259225	-0.012617
S	36	G	-0.00214093	-0.00315396
S	36	P	-0.788726	-0.614185
S	36	S	0.0042583	0.0108899
S	36	T	-0.0749772	-0.0614636
S	36	N	-0.0918793	-0.0705167
S	36	Q	-0.826165	-0.804435
S	36	H	-0.385051	-0.418243
S	36	R	-0.754704	-1.16051
S	36	K	-0.958781	-1.36076
S	36	D	-0.50597	-0.433792
S	36	E	-0.822865	-0.695843
N	37	*	-0.987197	-1.17197
N	37	W	-1.47193	-1.18594
N	37	Y	--	-1.50865
N	37	F	-0.903803	-1.37958
N	37	L	-1.12619	-1.13048
N	37	M	--	-1.49724
N	37	I	-1.50087	-1.0795
N	37	V	-1.44634	-1.52346
N	37	C	-0.57323	-1.3272
N	37	A	-1.15712	-1.18824
N	37	G	-0.948045	-1.1877
N	37	P	-0.933413	-1.28011
N	37	S	-0.955012	-1.09631
N	37	T	-1.22231	-1.38275
N	37	N	-0.0858148	-0.068914
N	37	Q	-0.922262	-1.24096
N	37	H	-1.30116	-1.25226
N	37	R	-1.26936	-1.39525
N	37	K	-1.01579	-1.26618
N	37	D	-0.803777	-0.664732
N	37	E	-2.06558	-1.21597
A	38	*	-1.08813	-1.40858
A	38	W	-1.18718	-1.11442
A	38	Y	-0.515622	-0.311621
A	38	F	-0.490214	-0.24279
A	38	L	-0.486394	-0.299241
A	38	M	-0.516757	-0.33883
A	38	I	-0.481825	-0.303226
A	38	V	-0.200008	-0.138289
A	38	C	-0.0392848	-0.0302313
A	38	A	0.0488128	0.0372293
A	38	G	0.00781989	-0.00150625
A	38	P	-0.0693601	-0.022617
A	38	S	0.00481491	0.00208008
A	38	T	-0.0156415	-0.0282424
A	38	N	-0.0567545	-0.0292289
A	38	Q	-0.211249	-0.265427
A	38	H	0.00515324	-0.0158146
A	38	R	-1.32209	-1.25059
A	38	K	-0.277519	-0.163989
A	38	D	-0.0845779	0.0888556
A	38	E	-0.31972	-0.118842
S	39	*	-1.04982	-1.23635
S	39	W	-0.118386	-0.096835
S	39	Y	-0.0565726	-0.172262
S	39	F	-0.176452	-0.0534525
S	39	L	-0.0580824	-0.0555075
S	39	M	-0.0677194	-0.0440424
S	39	I	0.0358033	-0.0836243
S	39	V	0.0267047	0.00453709
S	39	C	0.0265774	-0.00304552
S	39	A	0.0583444	0.0246666
S	39	G	-0.0148157	-0.0115538
S	39	P	-0.225979	-0.180207
S	39	S	-0.0501915	-0.0402921
S	39	T	-0.0131568	0.000360966
S	39	N	-0.0951972	0.0142249
S	39	Q	0.000904067	0.00538606
S	39	H	0.016271	0.00460585
S	39	R	-0.107635	-0.0972635
S	39	K	-0.0950698	-0.0562164
S	39	D	-0.239047	-0.245057
S	39	E	-0.560297	-0.589982
D	40	*	-1.02767	-1.22472
D	40	W	-0.504952	-0.902445
D	40	Y	-0.686673	-1.29959
D	40	F	-0.769448	-1.07251
D	40	L	-1.36979	-1.55563
D	40	M	-0.798902	-0.875839
D	40	I	-1.51252	-1.44548
D	40	V	-1.02065	-1.2171
D	40	C	-0.613226	-1.21917
D	40	A	-1.50751	-1.18926
D	40	G	-1.1674	-1.31689
D	40	P	-0.834307	-1.00007
D	40	S	-1.26142	-1.12925
D	40	T	-1.48266	-1.24917
D	40	N	--	-1.4263
D	40	Q	-0.581109	-1.13285
D	40	H	-0.993356	-1.33777
D	40	R	-1.13943	-1.29205
D	40	K	-1.35039	-1.03467
D	40	D	-0.0632447	0.0263328
D	40	E	-1.13075	-1.22015
A	41	*	-1.02798	-0.926801
A	41	W	--	-1.19419
A	41	Y	-1.24164	-1.26136
A	41	F	-1.22988	-1.07838
A	41	L	-1.19778	-1.03371
A	41	M	-2.01442	-1.43004
A	41	I	-0.79574	-0.706869
A	41	V	-0.527264	-0.347852
A	41	C	-0.121867	-0.0747484
A	41	A	0.0156307	-0.0258806
A	41	G	-0.0796302	-0.011649
A	41	P	--	--
A	41	S	0.0128803	0.0394509
A	41	T	-0.0222263	-0.0072666
A	41	N	-1.1297	-0.834041
A	41	Q	-1.14894	-1.19902
A	41	H	-1.04821	-1.1811
A	41	R	-1.20203	-1.07769
A	41	K	-1.27205	-1.51973
A	41	D	-1.17029	-1.17503
A	41	E	-0.795245	-1.39999
L	42	*	-1.50425	-1.57098
L	42	W	-0.0972854	-0.105605
L	42	Y	-0.0209494	0.0453753
L	42	F	-0.105987	-0.0906991
L	42	L	-0.0189194	0.0375202
L	42	M	-0.0603998	0.0446347
L	42	I	0.0873392	-0.041104
L	42	V	-0.0199198	-0.00159089
L	42	C	0.106038	-0.0254125
L	42	A	0.0218917	0.0359598
L	42	G	0.0174751	0.026227
L	42	P	-0.935195	-0.787381
L	42	S	0.0100609	0.0246401
L	42	T	0.0545972	0.0277874
L	42	N	0.0411075	0.0558751
L	42	Q	-0.00370891	0.0121858
L	42	H	-0.0113742	0.021387
L	42	R	-0.0107193	0.00968913
L	42	K	-0.0841268	-0.0148307
L	42	D	0.0350284	0.0831164
L	42	E	0.0130259	0.0178166
D	43	*	-0.903854	-1.24965
D	43	W	-0.0823842	-0.0492897
D	43	Y	-0.0967688	-0.0295833
D	43	F	-0.0839667	-0.0471103
D	43	L	-0.0957865	-0.0558302
D	43	M	-0.21409	-0.119337
D	43	I	-0.11672	-0.0573245
D	43	V	-0.207095	-0.187504
D	43	C	-0.0956374	-0.0751372
D	43	A	-0.134975	-0.065452
D	43	G	-0.24533	-0.110424
D	43	P	-0.0225646	-0.0203239
D	43	S	-0.066839	-0.0507178
D	43	T	-0.335068	-0.178252
D	43	N	-0.0107157	0.0279461
D	43	Q	-0.108356	-0.0666738
D	43	H	-0.029706	-0.0421646
D	43	R	-0.0304445	-0.021559
D	43	K	-0.0377823	-0.00692014
D	43	D	-0.0916538	0.0108423
D	43	E	-1.28812	-1.18076
K	44	*	-0.81461	-0.973119
K	44	W	-0.0171404	-0.0616937
K	44	Y	-0.135175	0.0192977
K	44	F	-0.126342	-0.0415907
K	44	L	-0.0395904	-0.0185969
K	44	M	-0.154493	-0.10994
K	44	I	-0.244315	-0.0577847
K	44	V	-0.0345373	-0.0125509
K	44	C	-0.0445927	-0.0180573
K	44	A	-0.00293038	0.0141297
K	44	G	-0.01419	-0.0014322
K	44	P	-0.0324964	-0.0749467
K	44	S	-0.0285419	-0.00770299
K	44	T	-0.0616621	-0.0124663
K	44	N	-0.0276142	0.0174199
K	44	Q	-0.0216224	0.0744679
K	44	H	0.0299134	-0.0567294
K	44	R	-0.0299934	0.0090967
K	44	K	-0.0744206	0.0322836
K	44	D	-0.373042	-0.204652
K	44	E	-0.0272613	0.00832971
I	45	*	-0.840553	-1.23796
I	45	W	0.0202727	0.0480465
I	45	Y	-0.0446218	0.0397154
I	45	F	-0.00642649	-0.0375045
I	45	L	-0.00708861	0.0119319
I	45	M	-0.000212823	0.0298239
I	45	I	0.0412385	0.0277345
I	45	V	0.0720596	-0.0222784
I	45	C	0.0195997	-0.0839496
I	45	A	-0.0357269	-0.017814
I	45	G	-0.00551335	0.0208316
I	45	P	-0.00239923	0.0161504
I	45	S	0.00537516	0.0447405
I	45	T	0.000929533	-0.00730628
I	45	N	0.0947607	0.0129687
I	45	Q	0.0128512	-0.00475405
I	45	H	-0.0143464	0.00685392
I	45	R	-0.0270721	-0.00241342
I	45	K	-0.0268757	-0.0534314
I	45	D	0.108476	0.0122176
I	45	E	0.035123	0.064021
R	46	*	-1.44782	-1.43987
R	46	W	-0.0071359	0.0320455
R	46	Y	-0.0265883	0.0213341
R	46	F	0.00599726	0.085576
R	46	L	-0.0831299	-0.0375521
R	46	M	-0.210889	-0.193883
R	46	I	-0.200317	-0.0364862
R	46	V	-0.167717	-0.0896095
R	46	C	-0.192062	-0.0522412
R	46	A	-0.104776	-0.0540714
R	46	G	-0.248047	-0.117253
R	46	P	-0.219704	-0.0828917
R	46	S	-0.161874	-0.140027
R	46	T	-0.15728	-0.0326222
R	46	N	-0.169503	-0.033577
R	46	Q	-0.139563	-0.0162774
R	46	H	-0.0318233	-0.0102896
R	46	R	0.0143137	0.0439471
R	46	K	-0.0784042	0.00711311
R	46	D	0.00407276	0.0172347
R	46	E	-0.045313	0.0168644
Y	47	*	-1.16109	-1.06266
Y	47	W	-0.0660386	0.0132358
Y	47	Y	-0.209867	-0.0702655
Y	47	F	0.03445	0.0282635
Y	47	L	-0.0313831	-0.0297235
Y	47	M	-0.0641433	-0.0299113
Y	47	I	-0.0188648	0.03432
Y	47	V	0.0153651	-0.000884729
Y	47	C	-0.00893307	0.0471208
Y	47	A	-0.00849287	0.0294536
Y	47	G	-0.0640268	-0.0747061
Y	47	P	-0.0787498	-0.0582608
Y	47	S	-0.0616912	-0.000977297
Y	47	T	-0.0671446	-0.0425216
Y	47	N	-0.00773981	0.0253807
Y	47	Q	0.012211	0.107501
Y	47	H	0.0200254	0.00913637
Y	47	R	-0.0579005	-0.0909371
Y	47	K	-0.209194	-0.139733
Y	47	D	-0.386237	-0.196356
Y	47	E	-0.247549	-0.158493
K	48	*	-0.968869	-0.773943
K	48	W	0.0500134	-0.0032862
K	48	Y	0.0522325	0.0101149
K	48	F	0.00183539	0.00978435
K	48	L	-0.00552063	0.00432021
K	48	M	-0.0992572	0.000585773
K	48	I	0.00699771	0.0385782
K	48	V	-0.0422243	-0.00500002
K	48	C	0.00993721	-0.012543
K	48	A	-0.0211313	0.00501579
K	48	G	-0.00254475	0.0253278
K	48	P	-0.0429701	-0.000622895
K	48	S	0.00333061	0.028528
K	48	T	-0.0519996	-0.0489194
K	48	N	-0.0559359	-0.0111386
K	48	Q	0.0205711	-0.0038178
K	48	H	0.101236	0.00113853
K	48	R	0.0148412	-0.0145662
K	48	K	0.111714	0.137414
K	48	D	-0.0340862	-0.0381286
K	48	E	0.024169	0.051855
S	49	*	-0.771693	-1.11885
S	49	W	-0.0516031	0.0151453
S	49	Y	-0.125302	0.00852807
S	49	F	-0.0160199	0.0267559
S	49	L	0.00406185	0.00263548
S	49	M	-0.0202545	-0.138914
S	49	I	-0.0218407	0.0133918
S	49	V	0.0447019	0.0591282
S	49	C	-0.0357705	0.0018156
S	49	A	0.00179174	0.0286602
S	49	G	-0.0283854	0.000197037
S	49	P	-0.0728999	-0.00363531
S	49	S	-0.0822314	-0.0107313
S	49	T	-0.0160781	0.0100726
S	49	N	-0.000249203	-0.0217653
S	49	Q	0.0220554	0.0457455
S	49	H	0.0807908	0.050559
S	49	R	-0.0135751	0.0102498
S	49	K	0.00697588	0.0181339
S	49	D	-0.0838175	0.00695707
S	49	E	-0.0294368	0.0346903
L	50	*	-1.08419	-1.4161
L	50	W	0.0791173	0.0152511
L	50	Y	0.00500045	0.00665027
L	50	F	-0.0391139	-0.00734066
L	50	L	-0.0546408	0.0362772
L	50	M	0.00638289	0.0301677
L	50	I	-0.00949696	0.0452959
L	50	V	0.0568892	-0.0372241
L	50	C	-0.0575039	-0.0286629
L	50	A	0.00747792	-0.00228382
L	50	G	-0.0179808	0.00784043
L	50	P	-0.0320161	-0.00105664
L	50	S	0.00445111	0.0320191
L	50	T	0.00395271	0.0111491
L	50	N	-0.117549	0.0258303
L	50	Q	-0.036851	0.0266237
L	50	H	-0.0586462	0.141196
L	50	R	-0.00788533	-0.00779821
L	50	K	-0.0607781	-0.00222564
L	50	D	-0.0786661	-0.0229026
L	50	E	-0.0238561	-0.0373326
S	51	*	--	-1.11829
S	51	W	--	--
S	51	Y	-0.0853782	--
S	51	F	-0.0207129	0.00949607
S	51	L	-0.0554484	0.0662691
S	51	M	--	--
S	51	I	-0.0139681	0.00418004
S	51	V	-0.0358579	0.020911
S	51	C	-0.251755	--
S	51	A	0.0207202	0.0376789
S	51	G	-0.00746332	0.0195092
S	51	P	0.0182246	-0.0406782
S	51	S	-0.00667751	0.0372822
S	51	T	0.00872575	-0.0112946
S	51	N	-0.0659841	0.0440529
S	51	Q	-0.107952	-0.14419
S	51	H	-0.0623279	-0.0186339
S	51	R	0.00512414	0.0130956
S	51	K	0.00872939	0.0401915
S	51	D	-0.154871	-0.00929516
S	51	E	0.0623098	0.137414
D	52	*	-2.49537	-1.88281
D	52	W	0.0110795	0.0187422
D	52	Y	-0.0508318	-0.0350131
D	52	F	--	--
D	52	L	-0.049242	0.0809477
D	52	M	0.0725689	0.0787789
D	52	I	-0.0250021	-0.0290729
D	52	V	-0.0100972	0.0273378
D	52	C	0.00209369	0.0172876
D	52	A	0.0724598	0.0505061
D	52	G	-0.00967886	0.0203291
D	52	P	-0.0503225	0.0499243
D	52	S	-0.0205528	0.0299032
D	52	T	-0.00105681	-0.0144155
D	52	N	0.0331003	-0.0279039
D	52	Q	--	--
D	52	H	0.00866391	0.0906805
D	52	R	0.00172262	0.0180546
D	52	K	0.056489	0.0630689
D	52	D	0.0794083	0.0414345
D	52	E	-0.0969543	0.0270733
P	53	*	-0.776455	-0.764586
P	53	W	-0.0326164	0.0695751
P	53	Y	-0.0132586	0.0691255
P	53	F	0.0169258	0.0169702
P	53	L	0.00704136	0.0176579
P	53	M	-0.0058626	-0.015804
P	53	I	0.0452476	0.0189274
P	53	V	0.0134697	-0.027933
P	53	C	0.070277	0.0281048
P	53	A	0.0222118	0.0428363
P	53	G	0.0242018	-0.00120475
P	53	P	-0.027254	0.0069174
P	53	S	-0.0136807	0.0383666
P	53	T	-0.0039381	0.0222863
P	53	N	-0.00847832	0.0397419
P	53	Q	-0.0172968	0.0171025
P	53	H	0.0902859	0.020911
P	53	R	-0.00301041	-0.00208546
P	53	K	-0.0297715	0.0923731
P	53	D	0.0221063	0.0399799
P	53	E	0.0111268	-0.00324653
K	54	*	-0.936698	-0.928568
K	54	W	-0.0365854	0.00438104
K	54	Y	0.0104829	0.012125
K	54	F	-0.0327765	0.0438148
K	54	L	0.0192832	-0.0405433
K	54	M	0.0520143	-0.0206201
K	54	I	-0.0150595	0.0239789
K	54	V	-0.076869	0.0349548
K	54	C	0.00343975	0.0783029
K	54	A	0.0246493	0.0483903
K	54	G	-0.0110795	0.0243492
K	54	P	0.0569619	0.0652905
K	54	S	0.00318873	0.0333944
K	54	T	-0.00543696	0.0658195
K	54	N	0.043756	-0.00789342
K	54	Q	0.0185265	-0.0506702
K	54	H	0.075261	0.0226565
K	54	R	-0.0144337	0.0208581
K	54	K	0.150458	0.0349548
K	54	D	-0.00543696	-0.0198849
K	54	E	-0.0368801	0.0318604
Q	55	*	-0.880316	-0.766088
Q	55	W	0.0945424	-0.0116728
Q	55	Y	0.0639105	0.0582554
Q	55	F	0.0264428	0.0147169
Q	55	L	-0.0171768	0.0182926
Q	55	M	0.0393468	0.0641533
Q	55	I	-0.0479251	0.0470415
Q	55	V	0.000198271	0.0143704
Q	55	C	0.013939	0.0324158
Q	55	A	-0.0302554	0.0301413
Q	55	G	-0.00131875	0.00617686
Q	55	P	-0.023074	0.0214664
Q	55	S	0.00516052	0.0392658
Q	55	T	-0.0175842	0.0459307
Q	55	N	-0.0735657	0.0548172
Q	55	Q	-0.0333731	0.0181868
Q	55	H	-0.00971888	0.031067
Q	55	R	-0.0273413	-0.00582784
Q	55	K	0.0447383	0.028237
Q	55	D	0.070568	0.128422
Q	55	E	0.101928	0.0400592
L	56	*	-0.803988	-0.97971
L	56	W	0.0744243	0.0268088
L	56	Y	0.0516141	0.00104861
L	56	F	-0.0412457	0.0392658
L	56	L	0.0335842	0.0292685
L	56	M	-0.00991896	0.00976319
L	56	I	-0.0448291	0.0409849
L	56	V	-0.0177989	0.0488399
L	56	C	-0.028309	0.0448199
L	56	A	0.0033779	0.0112337
L	56	G	0.0114943	0.0255922
L	56	P	-0.0442216	-0.000757779
L	56	S	0.00284312	0.0441851
L	56	T	-0.0326128	0.0478349
L	56	N	0.0172496	-0.00222564
L	56	Q	0.061182	0.0127597
L	56	H	0.160972	-0.0365338
L	56	R	0.00230106	-0.0412759
L	56	K	-0.0242636	0.0331828
L	56	D	0.0109195	-0.0542751
L	56	E	-0.0928106	-0.0182716
E	57	*	-0.696587	-0.904813
E	57	W	0.018632	0.0492895
E	57	Y	-0.0360907	0.0471208
E	57	F	-0.0567072	0.00992717
E	57	L	-0.0437341	-0.0110883
E	57	M	-0.0477032	-0.0208264
E	57	I	0.0212732	0.0123895
E	57	V	-0.0595303	0.00591502
E	57	C	0.0290985	-0.00246896
E	57	A	0.0361017	-0.0160156
E	57	G	-0.0190576	0.00680367
E	57	P	-0.0283272	-0.0234501
E	57	S	0.0239253	0.0129237
E	57	T	0.0267557	0.0506119
E	57	N	-0.00404724	0.0883531
E	57	Q	0.0944696	-0.0851054
E	57	H	0.120336	0.06455
E	57	R	-0.00502223	-0.00630126
E	57	K	-0.0234414	0.0542882
E	57	D	-0.0642633	0.0692841
E	57	E	0.103164	0.00442865
T	58	*	-1.37502	-1.27685
T	58	W	-0.148818	-0.0304799
T	58	Y	-0.0488928	0.0351399
T	58	F	0.0270867	0.110569
T	58	L	0.0507046	0.013286
T	58	M	-0.0953754	0.038155
T	58	I	-0.0619532	0.124402
T	58	V	0.00195909	0.0332357
T	58	C	0.0551065	0.0686229
T	58	A	-0.0328056	0.00745429
T	58	G	-0.0243254	-0.00863925
T	58	P	0.00701953	0.0372293
T	58	S	0.0433922	0.0276287
T	58	T	-0.0450292	0.0371764
T	58	N	0.0305937	0.033077
T	58	Q	0.0594358	0.024693
T	58	H	-0.113693	0.0189538
T	58	R	0.0107048	0.00738288
T	58	K	0.0595813	0.00610016
T	58	D	-0.0519014	0.0276287
T	58	E	0.0193632	-0.0206545
E	59	*	-0.924842	-1.19577
E	59	W	-0.0436031	0.0345581
E	59	Y	-0.103423	0.00628265
E	59	F	0.00218828	0.0438148
E	59	L	-0.00420368	0.0225507
E	59	M	0.0957793	-0.0523814
E	59	I	0.0728236	0.0304058
E	59	V	-0.0204255	0.00525118
E	59	C	-0.00616456	0.060477
E	59	A	0.0477942	0.051855
E	59	G	0.031576	0.0190332
E	59	P	-0.104809	0.00256672
E	59	S	0.0068922	0.0167322
E	59	T	-0.0745115	0.0269146
E	59	N	0.0429193	0.0143651
E	59	Q	0.0252386	0.0878241
E	59	H	-0.0544334	-0.000384864
E	59	R	-0.0226883	-0.00325975
E	59	K	0.0592539	-0.0637514
E	59	D	-0.0646526	-0.0361424
E	59	E	-0.0254423	0.0696544
P	60	*	-1.23471	-1.27181
P	60	W	0.0684944	0.0181339
P	60	Y	-0.0379133	0.0179753
P	60	F	-0.00234466	0.00588328
P	60	L	-0.0203564	0.0283428
P	60	M	0.00475306	0.103799
P	60	I	-0.00075122	0.0502681
P	60	V	-0.0243218	0.0153834
P	60	C	-0.0356068	0.0360392
P	60	A	-0.0342135	-0.0141774
P	60	G	0.0100354	0.0138679
P	60	P	0.00357435	0.0214135
P	60	S	-0.00520049	0.0715322
P	60	T	-0.0731145	0.0146693
P	60	N	-0.187024	--
P	60	Q	-0.108832	0.0597629
P	60	H	0.0369348	0.0157007
P	60	R	-0.0309575	-0.00336819
P	60	K	0.00948609	0.0401386
P	60	D	0.0557978	-0.0308951
P	60	E	0.0131423	-0.0273617
D	61	*	-0.904796	-1.50186
D	61	W	0.03453	-0.0186418
D	61	Y	0.0414422	0.0232384
D	61	F	-0.0270175	-0.00204315
D	61	L	-0.0271994	0.0189538
D	61	M	-0.122806	0.0710033
D	61	I	0.0388411	0.063783
D	61	V	-0.0294368	0.0085413
D	61	C	0.00257027	-0.000191747
D	61	A	-0.00171893	0.0176579
D	61	G	0.0122837	0.0155685
D	61	P	-0.0042728	-0.0131856
D	61	S	-0.0537859	-0.0123367
D	61	T	-0.0346319	0.0448463
D	61	N	-0.0167038	-0.0133073
D	61	Q	-0.0648163	0.0434181
D	61	H	0.0178971	0.00406102
D	61	R	0.0482671	-0.00755753
D	61	K	-0.0627463	-0.0469808
D	61	D	0.0505954	-0.0561185
D	61	E	-0.0231685	0.0062324
L	62	*	-1.11481	-1.19799
L	62	W	0.0242782	0.0420428
L	62	Y	0.104292	-0.0201335
L	62	F	0.00553887	-0.0609611
L	62	L	-0.0192686	0.0103715
L	62	M	0.0620187	0.0343465
L	62	I	0.105893	-0.0381022
L	62	V	-0.0010459	0.00637521
L	62	C	-0.0398887	-0.0608183
L	62	A	0.00805272	-0.0181076
L	62	G	-0.00713226	-0.0100172
L	62	P	-0.0331876	-0.0373643
L	62	S	-0.025184	-0.00733801
L	62	T	0.0660205	0.00395259
L	62	N	0.129976	0.0114109
L	62	Q	0.043465	-0.00493126
L	62	H	-0.00561158	-0.0251798
L	62	R	-0.0179044	-0.0534605
L	62	K	0.00982807	-0.00276517
L	62	D	0.00546611	-0.0582634
L	62	E	0.00568439	-0.0272744
F	63	*	-0.839938	-0.892453
F	63	W	--	-0.0723998
F	63	Y	-0.0506681	-0.0294617
F	63	F	0.169558	0.00947491
F	63	L	-0.0308556	-0.014508
F	63	M	--	--
F	63	I	--	-0.0420403
F	63	V	0.0636558	-0.0137992
F	63	C	0.0244273	0.00209859
F	63	A	-0.000147339	0.0104138
F	63	G	0.0376551	-0.0192369
F	63	P	-0.0762505	-0.0416092
F	63	S	0.0126621	-0.0439657
F	63	T	0.00505866	-0.0087662
F	63	N	0.115388	-0.0130931
F	63	Q	-0.0145065	0.00352942
F	63	H	0.0799177	-0.036629
F	63	R	-0.0139499	0.00253234
F	63	K	0.0276906	-0.0584248
F	63	D	-0.0190976	0.00133425
F	63	E	0.0556522	-0.00575643
I	64	*	-1.20846	-1.04786
I	64	W	-0.14733	0.0526484
I	64	Y	-0.0510501	-0.0249602
I	64	F	-0.0601124	-0.0247381
I	64	L	0.0264683	-0.0401069
I	64	M	0.0875211	-0.0485491
I	64	I	0.0221318	-0.110014
I	64	V	-0.00813999	-0.0465153
I	64	C	0.0290694	-0.00742
I	64	A	0.00515324	-0.0188666
I	64	G	0.0124911	-0.0261557
I	64	P	-0.199531	-0.136888
I	64	S	-0.0432539	-0.0131222
I	64	T	-0.0453894	-0.0493108
I	64	N	0.0032433	-0.0250131
I	64	Q	0.015296	0.0125111
I	64	H	0.0197889	-0.0359731
I	64	R	-0.100898	-0.0675387
I	64	K	-0.0457932	-0.0304667
I	64	D	-0.184986	-0.115563
I	64	E	-0.0172932	-0.0480096
R	65	*	-0.801328	-0.837955
R	65	W	-0.0453203	-0.0331168
R	65	Y	0.0424463	-0.0159256
R	65	F	0.0248966	0.00639637
R	65	L	-0.0406455	-0.00222035
R	65	M	-0.0256606	0.0227094
R	65	I	0.00560072	0.0237673
R	65	V	0.0383027	0.063545
R	65	C	0.00213007	0.0131961
R	65	A	0.0318416	0.0326009
R	65	G	-0.0175842	0.00438369
R	65	P	0.0202109	-0.0426301
R	65	S	0.011145	0.00475131
R	65	T	0.016482	-0.0148704
R	65	N	0.013477	0.006764
R	65	Q	0.0216988	-0.0109217
R	65	H	0.0144592	0.0142117
R	65	R	0.0210622	-0.0119426
R	65	K	-0.00982438	-0.0446242
R	65	D	-0.0566344	1.44934e-05
R	65	E	-0.00262479	0.0250633
I	66	*	-0.882339	-1.2166
I	66	W	-0.0693747	0.00898827
I	66	Y	-0.0138953	0.00756008
I	66	F	0.0445564	-0.0528046
I	66	L	0.00562255	-0.0573166
I	66	M	-0.02633	-0.0814741
I	66	I	0.057253	0.0120721
I	66	V	-0.0147539	-0.0255447
I	66	C	0.00483674	0.0174992
I	66	A	-0.027756	-0.0292157
I	66	G	-0.0261953	-0.0274199
I	66	P	-0.0120908	-0.0271395
I	66	S	-0.00627733	-0.00630655
I	66	T	-0.0336678	-0.0393479
I	66	N	-0.0472157	-0.0519397
I	66	Q	0.0707499	0.0590488
I	66	H	0.14733	0.00457147
I	66	R	-1.13541	-1.05349
I	66	K	-0.0345627	-0.00344753
I	66	D	-0.493638	-0.316791
I	66	E	0.000234651	0.0173405
T	67	*	-1.28684	-0.963339
T	67	W	0.120845	-0.0189592
T	67	Y	-0.0706807	0.0140292
T	67	F	0.0686035	-0.0282001
T	67	L	0.00706683	0.00129722
T	67	M	-0.0530219	-0.0097818
T	67	I	0.0487037	-0.0433838
T	67	V	0.0337151	-0.0137278
T	67	C	0.00782717	-0.0758327
T	67	A	0.0155834	-0.0212575
T	67	G	-0.0103446	-0.0191205
T	67	P	0.020069	-0.0180573
T	67	S	-0.00365434	-0.0111306
T	67	T	-0.0162163	-0.00343695
T	67	N	0.00315962	-0.0410776
T	67	Q	0.0453203	-0.00993784
T	67	H	0.0184356	0.0330505
T	67	R	-0.00617911	0.00595205
T	67	K	-0.0249875	-0.0309613
T	67	D	-0.0468919	-0.105891
T	67	E	-0.0206838	-0.0374304
P	68	*	-1.09897	-0.885191
P	68	W	0.0540152	-0.0291866
P	68	Y	-0.0633574	-0.138189
P	68	F	0.0468119	-0.0216833
P	68	L	0.000707615	-0.00277311
P	68	M	0.143619	-0.0035639
P	68	I	0.013175	-0.0345159
P	68	V	0.0316015	-0.0350818
P	68	C	0.000125511	0.0250368
P	68	A	0.0629282	0.0120906
P	68	G	0.0307574	-0.0109667
P	68	P	0.00270487	-0.00123649
P	68	S	0.0255551	0.0253278
P	68	T	0.0446655	-0.00766332
P	68	N	0.0198871	-0.0361001
P	68	Q	-0.00920228	-0.0412019
P	68	H	0.0401253	0.0104455
P	68	R	-0.0341371	-0.00218068
P	68	K	-0.0282872	0.0274436
P	68	D	0.00265758	-0.0397367
P	68	E	-0.0549791	0.0368855
K	69	*	-0.970615	-1.02335
K	69	W	0.00885308	0.00380713
K	69	Y	0.0837739	0.0523046
K	69	F	0.0118944	-0.0334606
K	69	L	0.000452956	0.0111411
K	69	M	-0.127692	-0.0484089
K	69	I	-0.0366218	0.0232913
K	69	V	-0.0116325	0.0168644
K	69	C	-0.033686	-0.044246
K	69	A	0.0428138	-0.0585517
K	69	G	0.00283948	-0.0156479
K	69	P	0.00366894	-0.0136273
K	69	S	-0.00226826	0.00528292
K	69	T	-0.0158271	-0.00133699
K	69	N	-0.175644	-0.0722861
K	69	Q	-0.0319579	0.0180546
K	69	H	0.0614367	-0.0576763
K	69	R	0.000802203	0.00596263
K	69	K	-0.0367564	-0.023212
K	69	D	-0.0493366	0.0336853
K	69	E	0.00719416	-0.0339869
P	70	*	-1.40202	-1.12646
P	70	W	-0.00570617	-0.00419865
P	70	Y	-0.0509046	0.0134421
P	70	F	-0.00578257	-0.054529
P	70	L	-0.029375	-0.0241404
P	70	M	0.177016	0.0294801
P	70	I	-0.0292986	-0.0250845
P	70	V	-0.0181081	0.012207
P	70	C	-0.00661203	-0.0509294
P	70	A	-0.0234378	-0.039332
P	70	G	-0.0280107	-0.00594685
P	70	P	0.052087	-0.00769241
P	70	S	-0.0312303	-0.0131248
P	70	T	-0.0234414	0.0411436
P	70	N	-0.0885506	-0.0453013
P	70	Q	-0.0237215	-0.0198875
P	70	H	0.0706044	0.0192183
P	70	R	-0.0181808	-0.00744909
P	70	K	-0.00122416	-0.0758513
P	70	D	0.000296497	0.0169438
P	70	E	0.0261372	-0.0907414
E	71	*	-0.496606	-0.454704
E	71	W	0.0301826	0.00599172
E	71	Y	0.0261918	0.000157365
E	71	F	-0.00976981	-0.0572637
E	71	L	0.00356344	-0.0481074
E	71	M	-0.0532293	-0.00239755
E	71	I	0.0353122	0.00329139
E	71	V	0.00275217	-0.00270699
E	71	C	-0.0177479	-0.0423233
E	71	A	0.0237179	0.00200338
E	71	G	0.026079	-0.0280546
E	71	P	0.0305937	-0.0190306
E	71	S	0.0115561	-0.0142806
E	71	T	-0.0058626	0.00869205
E	71	N	0.00834013	-0.0585649
E	71	Q	-0.0182391	-0.0202737
E	71	H	0.0404927	0.0138044
E	71	R	0.0431375	-0.0350951
E	71	K	-0.00704859	-0.0100489
E	71	D	-0.0249912	-0.00538087
E	71	E	0.102073	0.0207523
Q	72	*	-0.985298	-1.00946
Q	72	W	0.0724598	-0.0249814
Q	72	Y	0.0829372	0.128898
Q	72	F	-0.0623715	0.00030807
Q	72	L	0.0676576	0.0299561
Q	72	M	-0.0301717	-0.0236537
Q	72	I	-0.0517886	-0.0306412
Q	72	V	-0.0428246	-0.00421981
Q	72	C	0.0697313	-0.0608156
Q	72	A	-0.0260134	0.00493645
Q	72	G	0.00566256	-0.0197659
Q	72	P	0.0319398	-0.0299774
Q	72	S	-0.0804233	0.0172876
Q	72	T	-0.0205492	-0.0264307
Q	72	N	-0.0384808	-0.0424
Q	72	Q	-0.220333	-0.187805
Q	72	H	-0.0448473	-0.00169403
Q	72	R	0.0334132	-0.0224477
Q	72	K	-0.0139826	0.0267824
Q	72	D	0.0599087	-0.0238785
Q	72	E	0.0271558	0.0062033
K	73	*	-0.817415	-0.857717
K	73	W	-0.00873298	-0.0220695
K	73	Y	-0.0448037	-0.0533282
K	73	F	-0.00285398	0.0046852
K	73	L	-0.0483362	-0.00621398
K	73	M	0.00198455	-0.0565787
K	73	I	-0.0208475	-0.00809971
K	73	V	0.0234887	-0.0434579
K	73	C	0.0485582	-0.018864
K	73	A	-0.0694766	-0.000122983
K	73	G	-0.0254023	-0.0125192
K	73	P	0.0155979	-0.0198875
K	73	S	0.0139026	-0.00242135
K	73	T	0.03246	-0.0375389
K	73	N	0.0462662	0.0141165
K	73	Q	-0.0546917	-0.05537
K	73	H	0.0263882	-0.0099061
K	73	R	-0.018159	-0.000284362
K	73	K	0.0489947	0.0295594
K	73	D	0.042148	-0.037478
K	73	E	-0.000809428	0.00440749
V	74	*	-1.02938	-0.851806
V	74	W	0.0579806	-0.0456874
V	74	Y	-0.199531	-0.121225
V	74	F	-0.00545878	-0.0369253
V	74	L	0.0598359	0.00110415
V	74	M	-0.0901731	0.00184205
V	74	I	-0.0343954	0.00987956
V	74	V	0.0146411	-0.0275601
V	74	C	0.0810091	0.0514583
V	74	A	-0.0731364	-0.0247619
V	74	G	-0.0210185	-0.00213307
V	74	P	-0.342028	-0.275385
V	74	S	0.00524056	-0.00506349
V	74	T	-0.0250676	-0.0133523
V	74	N	-0.00913316	-0.10683
V	74	Q	-0.0402125	0.00446039
V	74	H	-0.0105374	-0.0620349
V	74	R	0.00417826	0.0235558
V	74	K	0.0139063	-0.0257881
V	74	D	-0.084134	-0.053516
V	74	E	0.060127	-0.018581
L	75	*	-1.24965	-0.832094
L	75	W	0.0783533	-0.00977915
L	75	Y	-0.109	-0.00518251
L	75	F	-0.0188102	-0.0851027
L	75	L	-0.00537147	-0.00787755
L	75	M	0.0394996	-0.0739021
L	75	I	0.0283345	-0.0479144
L	75	V	-0.0776402	-0.0548278
L	75	C	-0.0700441	0.0281577
L	75	A	0.0711865	-0.0385571
L	75	G	-0.219235	-0.16583
L	75	P	-0.765538	-0.948089
L	75	S	-0.0897147	-0.108813
L	75	T	-0.0174933	-0.0424106
L	75	N	-0.229967	-0.252962
L	75	Q	0.00805272	-0.00182098
L	75	H	0.0531057	-0.0356981
L	75	R	-0.971361	-0.768043
L	75	K	-0.259387	-0.214536
L	75	D	-1.1728	-0.813628
L	75	E	-0.30245	-0.197334
E	76	*	-0.688499	-0.760346
E	76	W	-0.0177188	-0.0537461
E	76	Y	0.0889763	-0.0624871
E	76	F	-0.0770036	-0.0200145
E	76	L	-0.0295569	-0.038163
E	76	M	0.0765343	0.0898606
E	76	I	0.068749	0.0341349
E	76	V	-0.0232377	-0.0113607
E	76	C	0.0230413	-0.0382133
E	76	A	-0.00921319	-0.0276685
E	76	G	-0.0410675	-0.0469887
E	76	P	-1.07353	-1.0122
E	76	S	0.000976827	3.30599e-05
E	76	T	0.00553523	-0.0129053
E	76	N	-0.0590028	0.0342671
E	76	Q	-0.0154596	-0.0639338
E	76	H	-0.0719577	-0.0204826
E	76	R	-0.104299	-0.0453383
E	76	K	-0.00196267	-0.0243096
E	76	D	0.0428356	-0.0363963
E	76	E	-0.0422316	-0.00714759
I	77	*	-0.857604	-0.901157
I	77	W	-0.0254568	-0.0660946
I	77	Y	-0.0285855	-0.0569304
I	77	F	0.00401091	-0.0189592
I	77	L	-0.00203907	-0.0342673
I	77	M	0.00510231	-0.0768695
I	77	I	0.00829283	-0.0149048
I	77	V	-0.00319231	-0.0171819
I	77	C	0.0396342	0.00907819
I	77	A	-0.0381643	0.045243
I	77	G	-0.0374222	-0.0261689
I	77	P	-0.913291	-0.803176
I	77	S	-0.00937327	-0.0101547
I	77	T	0.0097262	-0.00742529
I	77	N	-0.00582258	-0.0413368
I	77	Q	-0.06084	-0.00323066
I	77	H	-0.0242927	-0.0587924
I	77	R	-0.906903	-0.954373
I	77	K	-0.0134587	-0.0642301
I	77	D	-0.646946	-0.623439
I	77	E	-0.164723	-0.142854
R	78	*	-1.29975	-1.24466
R	78	W	0.0623462	-0.0366211
R	78	Y	0.0279416	-0.0334976
R	78	F	-0.0913263	-0.0831086
R	78	L	-0.0651255	-0.0470918
R	78	M	-0.139308	-0.116708
R	78	I	0.0202837	-0.00177338
R	78	V	0.0422863	-0.0398716
R	78	C	-0.0754283	-0.0456134
R	78	A	-0.0047712	-0.0308502
R	78	G	0.0241181	0.0105381
R	78	P	-0.0380188	-0.00403467
R	78	S	-0.0208402	0.0455339
R	78	T	0.0159544	0.0146084
R	78	N	-0.141203	0.00802027
R	78	Q	0.00739789	0.0159652
R	78	H	0.0159617	-0.0212258
R	78	R	0.0324891	-0.0401493
R	78	K	0.0202764	-0.00724016
R	78	D	0.0570347	-0.0871445
R	78	E	0.0504499	-0.0556795
D	79	*	-0.737842	-0.84111
D	79	W	-1.00773	-1.05583
D	79	Y	-0.860584	-0.720315
D	79	F	-1.16603	-1.07336
D	79	L	-1.08828	-0.905598
D	79	M	--	-1.30238
D	79	I	-1.03065	-0.788706
D	79	V	-1.10541	-0.858849
D	79	C	0.0262172	-0.0389009
D	79	A	-1.1143	-1.01876
D	79	G	-1.01453	-0.929917
D	79	P	-0.990504	-1.02481
D	79	S	-0.635527	-0.358989
D	79	T	-1.12315	-1.27376
D	79	N	-1.15808	-0.879322
D	79	Q	-1.1674	-0.974484
D	79	H	-1.70183	-0.901448
D	79	R	-1.26252	-0.997184
D	79	K	-0.935683	-1.12841
D	79	D	-0.0568964	0.171029
D	79	E	-0.0946151	-0.113315
S	80	*	-0.841757	-0.955542
S	80	W	-0.0479287	-0.0333998
S	80	Y	0.0364691	-0.057425
S	80	F	-0.00891488	-0.0302525
S	80	L	0.027727	-0.0232993
S	80	M	0.069804	0.0471737
S	80	I	0.0241254	-0.0181499
S	80	V	0.00213735	-0.0196574
S	80	C	0.0137535	-0.0413632
S	80	A	0.0297643	0.0168644
S	80	G	0.0308739	-0.00824782
S	80	P	0.075734	-0.00806269
S	80	S	0.00303957	0.0161768
S	80	T	-0.0293422	0.0304587
S	80	N	-0.00658656	0.0488664
S	80	Q	0.00844563	-0.0349311
S	80	H	-0.0614875	-0.039935
S	80	R	0.0237689	0.00424352
S	80	K	0.0424754	0.00395523
S	80	D	0.123428	-0.0615033
S	80	E	0.015969	-0.0138574
G	81	*	-1.25614	-1.3213
G	81	W	-0.946844	-1.09752
G	81	Y	-1.76244	-1.27362
G	81	F	-1.19323	-0.748114
G	81	L	-1.23302	-0.927542
G	81	M	--	-1.28413
G	81	I	-1.01967	-0.939121
G	81	V	-0.707581	-0.692973
G	81	C	-0.927323	-0.793358
G	81	A	-0.0539896	-0.054566
G	81	G	0.000300134	0.00320411
G	81	P	-1.13605	-0.93085
G	81	S	-0.515447	-0.365379
G	81	T	-1.1209	-0.937804
G	81	N	--	-1.18009
G	81	Q	--	-1.16486
G	81	H	-0.815997	-1.14001
G	81	R	-1.00037	-0.919864
G	81	K	-1.03802	-0.960723
G	81	D	-1.36883	-1.00481
G	81	E	-1.10553	-0.849227
I	82	*	-0.990558	-1.07944
I	82	W	-0.0367601	-0.00600239
I	82	Y	-0.00506224	-0.0995301
I	82	F	-0.0890126	-0.0174676
I	82	L	-0.0517559	-0.0368618
I	82	M	-0.101109	0.0527542
I	82	I	0.0116434	-0.0826351
I	82	V	-0.0484017	-0.0307285
I	82	C	-0.022219	-0.0210036
I	82	A	-0.031234	-0.0300568
I	82	G	-0.000634804	-0.0744866
I	82	P	-0.159473	-0.141648
I	82	S	0.00822735	-0.040337
I	82	T	0.0186902	-0.0051878
I	82	N	-0.0975073	-0.0111835
I	82	Q	-0.0115924	0.0182662
I	82	H	-0.0016207	-0.0576419
I	82	R	-0.0246383	-0.0557773
I	82	K	-0.0901877	-0.053635
I	82	D	-0.0858111	-0.0704771
I	82	E	-0.0034688	-0.0348967
G	83	*	-1.04477	-0.924588
G	83	W	-2.03426	-1.08891
G	83	Y	-1.30961	-1.14416
G	83	F	-0.891372	-0.806273
G	83	L	-1.18518	-1.14358
G	83	M	--	-0.873813
G	83	I	-1.62685	-1.01122
G	83	V	-0.788573	-0.891165
G	83	C	-0.382304	-0.408539
G	83	A	0.000289221	0.00187907
G	83	G	-0.0280398	-0.0279171
G	83	P	-1.12708	-1.09795
G	83	S	0.0156416	-0.019668
G	83	T	-1.00844	-0.979255
G	83	N	--	--
G	83	Q	-1.03806	-0.979856
G	83	H	-1.30284	-0.807379
G	83	R	-1.22179	-1.00504
G	83	K	--	--
G	83	D	-1.59682	-0.728995
G	83	E	-0.791193	-1.17946
M	84	*	-1.087	-0.957655
M	84	W	-1.17995	-0.759651
M	84	Y	-1.13815	-0.872305
M	84	F	-0.0251803	-0.0530743
M	84	L	-0.0590246	-0.0916142
M	84	M	--	--
M	84	I	-0.123566	0.000863476
M	84	V	-0.0265191	-0.0488559
M	84	C	0.0413477	-0.014508
M	84	A	-0.0318051	-0.0365656
M	84	G	-0.049544	-0.0387158
M	84	P	-1.13444	-1.02476
M	84	S	-0.121554	-0.0619185
M	84	T	-0.387197	-0.420554
M	84	N	-0.284569	-0.157668
M	84	Q	-0.145885	-0.0141034
M	84	H	-0.721427	-0.548448
M	84	R	-1.21082	-0.915376
M	84	K	-2.00165	--
M	84	D	-1.36313	-1.21319
M	84	E	0.00585538	0.0784087
T	85	*	-1.15943	-1.30147
T	85	W	-0.00585169	0.0789641
T	85	Y	-0.0707971	-0.0178061
T	85	F	-0.0511192	-0.0666659
T	85	L	-0.00627733	-0.0349575
T	85	M	-0.0769126	-0.043844
T	85	I	-0.0774947	-0.104248
T	85	V	-0.0949389	-0.0555287
T	85	C	-0.0142227	-0.0659412
T	85	A	-0.0693056	-0.0281234
T	85	G	-0.0551247	-0.0321435
T	85	P	-0.0934764	-0.0655154
T	85	S	-0.0252713	-0.0331882
T	85	T	-0.0463389	-0.0270523
T	85	N	0.0125384	-0.0156744
T	85	Q	-0.115879	-0.0593795
T	85	H	-0.125487	-0.128006
T	85	R	0.00924235	-0.0334289
T	85	K	-0.160499	-0.218696
T	85	D	-0.107886	-0.0478191
T	85	E	-0.038168	-0.0221832
K	86	*	-0.682406	-0.803351
K	86	W	-0.304815	-0.243959
K	86	Y	-0.180184	-0.104177
K	86	F	-0.147672	-0.123045
K	86	L	-0.0387973	-0.0463566
K	86	M	-0.127972	-0.00530682
K	86	I	0.114515	0.0422015
K	86	V	-0.0363708	-0.0242858
K	86	C	-0.0378733	-0.000490656
K	86	A	0.0013188	-0.0054417
K	86	G	-0.063201	-0.0331829
K	86	P	-0.217594	-0.171037
K	86	S	0.0303864	-0.0163012
K	86	T	-0.0868371	-0.0636191
K	86	N	0.01212	0.00329139
K	86	Q	-0.0921158	-0.0582555
K	86	H	-0.138253	-0.100911
K	86	R	-0.394178	-0.427418
K	86	K	--	--
K	86	D	0.0558705	0.103349
K	86	E	-0.0683451	-0.0138944
A	87	*	-1.84441	-0.81507
A	87	W	-0.348482	-0.442403
A	87	Y	-0.334217	-0.258321
A	87	F	-0.367567	-0.374572
A	87	L	-0.262181	-0.287958
A	87	M	--	--
A	87	I	-0.0439451	-0.0894164
A	87	V	-0.0928616	-0.0332728
A	87	C	-0.00884939	-0.0795222
A	87	A	0.0350612	-0.0140293
A	87	G	-0.160215	-0.0907123
A	87	P	-0.0145792	-0.022773
A	87	S	-0.0247693	-0.0525401
A	87	T	0.040791	0.042466
A	87	N	--	--
A	87	Q	-0.388983	-0.464077
A	87	H	-0.312313	-0.375778
A	87	R	-0.433032	-0.358254
A	87	K	-0.511838	-0.38125
A	87	D	-0.166993	-0.151511
A	87	E	-0.331358	-0.393186
E	88	*	-1.61049	-1.00258
E	88	W	-0.151575	-0.241862
E	88	Y	-0.0355741	-0.0927991
E	88	F	-0.132006	-0.108197
E	88	L	-0.0696803	-0.114603
E	88	M	-0.014561	-0.0288428
E	88	I	-0.0845633	-0.138408
E	88	V	-0.0473284	-0.0672583
E	88	C	0.00955522	-0.0216966
E	88	A	-0.0626662	-0.0341033
E	88	G	-0.0351776	-0.0320959
E	88	P	-0.337942	-0.226766
E	88	S	-0.0191486	-0.00555807
E	88	T	-0.0341043	-0.000778938
E	88	N	0.0735512	0.0311463
E	88	Q	0.0433558	0.0077505
E	88	H	-0.0268466	-0.0329316
E	88	R	-0.0299643	-0.0425454
E	88	K	0.2835	-0.0756714
E	88	D	0.0132005	0.051088
E	88	E	0.115497	-0.0180573
L	89	*	-0.809023	-0.892932
L	89	W	-0.73794	-0.76069
L	89	Y	0.00871484	-0.111633
L	89	F	-0.0777639	-0.0820665
L	89	L	0.00125331	-0.00136079
L	89	M	-0.0293859	0.0879035
L	89	I	0.0233832	0.0333944
L	89	V	-0.0170422	-0.0423868
L	89	C	-0.00450927	-0.016169
L	89	A	0.00171534	-0.0337833
L	89	G	-0.320942	-0.262809
L	89	P	-1.51507	-1.14787
L	89	S	-0.0363344	-0.026801
L	89	T	-0.00382533	-0.0497763
L	89	N	0.0304155	-0.00680112
L	89	Q	-0.0503953	-0.0881337
L	89	H	-0.101644	-0.0776973
L	89	R	-0.846676	-0.970009
L	89	K	0.00689948	-0.00857577
L	89	D	-0.420663	-0.31289
L	89	E	-0.00238832	-0.052794
I	90	*	-0.800888	-0.739833
I	90	W	-0.404776	-0.414725
I	90	Y	-0.264986	-0.172986
I	90	F	-0.221763	-0.209966
I	90	L	-0.266125	-0.252018
I	90	M	-0.343614	-0.294305
I	90	I	0.0199562	-0.0670335
I	90	V	-0.0794701	-0.109244
I	90	C	-0.0710482	-0.0472267
I	90	A	-0.104641	-0.111265
I	90	G	-0.509747	-0.487124
I	90	P	-0.49645	-0.51405
I	90	S	-0.451797	-0.329304
I	90	T	-0.0821659	-0.203994
I	90	N	-0.240131	-0.0769912
I	90	Q	-0.340794	-0.295625
I	90	H	-0.0651401	-0.109641
I	90	R	-0.52989	-0.524172
I	90	K	-0.138562	-0.149919
I	90	D	-1.16208	-1.1429
I	90	E	-0.693865	-0.855694
N	91	*	--	--
N	91	W	-0.0439997	-0.0275178
N	91	Y	-0.0141208	-0.0977686
N	91	F	-0.139279	-0.144521
N	91	L	-0.224131	-0.165946
N	91	M	-0.0314814	-0.0309216
N	91	I	-0.224069	-0.107599
N	91	V	-0.100578	-0.0883188
N	91	C	-0.208262	-0.134605
N	91	A	-0.248248	-0.206229
N	91	G	-0.23789	-0.168929
N	91	P	-0.295083	-0.245734
N	91	S	-0.231906	-0.198183
N	91	T	-0.13504	-0.0651319
N	91	N	--	--
N	91	Q	--	--
N	91	H	-0.063292	-0.177213
N	91	R	-0.0273922	-0.0292395
N	91	K	0.156607	--
N	91	D	-0.296164	-0.550506
N	91	E	-0.378772	-0.482889
N	92	*	-0.871578	-0.736501
N	92	W	-0.604065	-0.523291
N	92	Y	-0.488828	-0.589749
N	92	F	-1.1876	-1.0519
N	92	L	-0.115785	-0.114084
N	92	M	0.0553248	-0.0419213
N	92	I	-0.0349556	-0.0208264
N	92	V	-0.00930051	-0.0612256
N	92	C	--	--
N	92	A	-0.0354322	-0.00249541
N	92	G	-0.0449492	-0.0513156
N	92	P	-0.413685	-0.377846
N	92	S	-0.0245728	-0.0193163
N	92	T	-0.0569728	-0.0936666
N	92	N	0.134269	-0.0101679
N	92	Q	-0.0197234	-0.0185889
N	92	H	0.00313416	-0.0364915
N	92	R	-0.443011	-0.393496
N	92	K	-0.190738	-0.23237
N	92	D	-0.0240198	-0.0179145
N	92	E	-0.0167257	-0.0210539
L	93	*	-1.52702	-1.32445
L	93	W	-0.838199	-0.663954
L	93	Y	--	--
L	93	F	-0.155399	-0.207522
L	93	L	0.00388358	-0.00241077
L	93	M	-0.128401	-0.141416
L	93	I	0.00597907	-0.0534102
L	93	V	-0.0218334	-0.0491759
L	93	C	-0.081351	-0.070075
L	93	A	-0.885242	-0.803358
L	93	G	-1.0156	-0.909295
L	93	P	-0.754645	-0.632492
L	93	S	-0.96172	-0.750497
L	93	T	-0.482658	-0.375162
L	93	N	-1.09244	-0.940792
L	93	Q	-0.626614	-0.679723
L	93	H	-0.941529	-0.773324
L	93	R	-0.987353	-0.9491
L	93	K	-0.532324	-0.618459
L	93	D	--	--
L	93	E	-0.863036	-1.00904
G	94	*	-0.811169	-0.810579
G	94	W	--	-1.02419
G	94	Y	-1.2361	-0.972088
G	94	F	-0.825899	-0.839029
G	94	L	-0.761936	-0.817447
G	94	M	-1.65661	-1.02447
G	94	I	-0.569501	-0.746768
G	94	V	-0.690886	-0.82941
G	94	C	-0.941653	-0.829312
G	94	A	-0.839829	-0.756932
G	94	G	-0.0190394	-0.0533335
G	94	P	-1.03268	-0.929779
G	94	S	-0.759277	-0.703208
G	94	T	-1.11068	-0.907277
G	94	N	-1.12933	-0.887013
G	94	Q	-0.889553	-1.12919
G	94	H	-1.09313	-0.928274
G	94	R	-0.935214	-0.941207
G	94	K	-0.817634	-0.84792
G	94	D	--	-0.841301
G	94	E	-1.18474	-1.02874
T	95	*	-0.87626	-0.768437
T	95	W	0.075734	-0.0266767
T	95	Y	-0.0252531	0.0262534
T	95	F	-0.0392339	-0.0612071
T	95	L	-0.41891	-0.246154
T	95	M	-0.00520412	-0.0455473
T	95	I	-0.0528546	-0.0322334
T	95	V	0.0114251	-0.0539736
T	95	C	-0.0462043	0.0223127
T	95	A	-0.23371	-0.189014
T	95	G	-0.488974	-0.378508
T	95	P	-0.52432	-0.586533
T	95	S	-0.0186938	-0.0596202
T	95	T	0.0219135	0.0100409
T	95	N	-0.0789899	-0.0800909
T	95	Q	-0.127928	-0.0844257
T	95	H	-0.027767	-0.0830054
T	95	R	-0.113514	-0.0726378
T	95	K	-0.0130476	-0.0790885
T	95	D	-0.518762	-0.552923
T	95	E	-0.0127712	-0.0766341
I	96	*	-0.747224	-0.760949
I	96	W	--	-0.889951
I	96	Y	-1.87226	-0.938671
I	96	F	-0.626839	-0.623293
I	96	L	-0.0768871	-0.110154
I	96	M	0.0864661	-0.110099
I	96	I	-0.0314341	-0.0233363
I	96	V	0.00386539	-0.072905
I	96	C	-0.845912	-0.716078
I	96	A	-1.02252	-0.842964
I	96	G	-1.01128	-0.906153
I	96	P	-1.06396	-0.939036
I	96	S	-1.28334	-0.989776
I	96	T	-1.11066	-0.988346
I	96	N	-2.00996	-1.03675
I	96	Q	-1.17707	-1.01233
I	96	H	-1.08968	-0.883001
I	96	R	-0.976767	-0.876712
I	96	K	-1.40002	-0.911052
I	96	D	-0.964769	-0.897275
I	96	E	-0.882019	-0.972786
A	97	*	-1.34814	-1.10345
A	97	W	-1.97875	-0.975637
A	97	Y	-1.37159	-0.69155
A	97	F	-1.08377	-0.928983
[truncated: 12,869 more rows]

## Sheet: Counts - Standard rep1
			0	4.2	10	12.9	(doubling time, hours)
position	codon	aa	counts	counts	counts	counts
2	TAA	*	390	46	27	16
2	TAG	*	208	32	24	46
2	TGA	*	41	0	1	0
2	TGG	W	424	339	362	521
2	TAC	Y	397	349	462	625
2	TAT	Y	96	74	61	96
2	TTC	F	396	313	426	593
2	TTT	F	367	316	445	644
2	TTA	L	597	423	636	1019
2	TTG	L	359	295	335	438
2	ATG	M	365	242	296	430
2	ATA	I	363	241	399	462
2	ATC	I	1307	834	1024	1332
2	ATT	I	755	569	684	1017
2	GTA	V	550	377	461	686
2	GTC	V	565	376	427	578
2	GTG	V	347	246	333	488
2	GTT	V	371	267	390	549
2	TGC	C	850	780	871	1083
2	TGT	C	557	369	578	878
2	GCA	A	1254	865	1206	1616
2	GCC	A	826	475	560	630
2	GCG	A	652	478	591	740
2	GGA	G	89	97	107	173
2	GGC	G	601	499	601	867
2	GGG	G	615	437	579	691
2	GGT	G	535	437	566	697
2	CCT	P	15	33	57	56
2	AGC	S	314	358	452	537
2	AGT	S	194	148	230	251
2	TCA	S	1029	781	959	1368
2	TCC	S	713	556	785	923
2	TCG	S	508	330	435	647
2	TCT	S	394	325	369	571
2	ACA	T	1678	1268	1508	2185
2	ACC	T	2033	1690	2055	2853
2	ACG	T	419	415	631	841
2	AAC	N	738	502	788	1012
2	AAT	N	757	537	701	1004
2	AGA	R	633	462	593	877
2	AGG	R	367	256	348	482
2	CGA	R
2	CGC	R	68	57	55	95
2	AAA	K	783	728	839	1176
2	AAG	K	772	620	797	996
2	GAC	D	605	457	545	690
2	GAT	D	236	197	236	317
2	GAA	E	156	102	149	190
2	GAG	E	99	120	133	136
3	TAA	*	265	36	2	18
3	TAG	*	345	42	48	47
3	TGA	*	100	15	9	10
3	TGG	W	333	185	261	249
3	TAC	Y	365	288	331	488
3	TAT	Y	687	522	712	1024
3	TTC	F	385	233	324	378
3	TTT	F	221	175	262	350
3	CTA	L	287	248	333	345
3	CTC	L	591	416	571	675
3	CTG	L	827	673	675	975
3	CTT	L	684	451	550	943
3	TTA	L	254	275	350	407
3	TTG	L	499	365	515	613
3	ATG	M	456	338	465	591
3	ATA	I	448	343	460	660
3	ATC	I	1037	796	1110	1361
3	ATT	I	211	212	207	265
3	GTA	V	183	125	174	209
3	GTC	V	618	586	686	996
3	GTG	V	300	225	377	439
3	GTT	V	719	524	568	669
3	TGC	C	409	297	406	451
3	TGT	C	798	602	706	975
3	GCA	A	1101	725	782	1094
3	GCC	A	633	447	451	710
3	GCG	A	235	117	192	203
3	GCT	A	317	256	250	317
3	GGA	G	76	35	75	64
3	GGC	G	85	75	83	71
3	GGG	G	308	251	323	342
3	GGT	G	413	302	388	366
3	CCA	P	1408	1100	1251	1705
3	CCC	P	1162	864	1191	1453
3	CCG	P	903	606	853	1093
3	CCT	P	186	156	254	278
3	AGC	S	244	132	111	136
3	TCA	S	321	269	376	407
3	TCC	S	273	180	323	387
3	TCG	S	902	565	761	974
3	TCT	S	135	113	140	190
3	ACA	T	375	209	277	407
3	ACC	T	862	699	885	1235
3	ACG	T	457	345	383	571
3	ACT	T	248	231	344	431
3	AAC	N	264	184	155	309
3	AAT	N	600	452	500	638
3	CAA	Q	356	214	320	511
3	CAG	Q	405	254	314	436
3	CAC	H	614	529	588	803
3	CAT	H	568	354	391	627
3	AGA	R	281	293	372	474
3	AGG	R	98	105	103	92
3	CGA	R	473	318	446	648
3	CGC	R	918	667	806	1022
3	CGG	R	235	247	207	200
3	CGT	R	1217	929	1166	1583
3	AAA	K	101	89	115	149
3	AAG	K	639	461	658	733
3	GAC	D	243	164	215	268
3	GAT	D	95	59	126	124
3	GAA	E	188	126	203	254
3	GAG	E	291	179	218	274
4	TAA	*	62	14	10	25
4	TAG	*	275	50	36	19
4	TGA	*	92	34	24	8
4	TGG	W	266	75	83	89
4	TAC	Y	433	276	307	384
4	TAT	Y	496	314	367	421
4	TTC	F	548	328	407	464
4	TTT	F	554	354	389	371
4	CTA	L	926	611	708	964
4	CTC	L	397	242	316	371
4	CTG	L	97	52	86	55
4	CTT	L	496	359	346	437
4	TTA	L	643	458	493	627
4	TTG	L	484	262	275	302
4	ATG	M	112	66	86	75
4	ATA	I	402	295	349	444
4	ATC	I	305	166	272	383
4	ATT	I	558	359	501	634
4	GTA	V	575	431	573	634
4	GTC	V	590	398	470	599
4	GTG	V	236	144	150	289
4	GTT	V	491	264	360	540
4	TGC	C	874	709	740	1016
4	TGT	C	378	329	387	502
4	GCA	A	680	502	606	743
4	GCC	A	399	327	310	459
4	GCG	A	267	158	173	173
4	GCT	A	603	391	457	599
4	GGA	G	437	312	253	440
4	GGC	G	226	175	125	212
4	GGG	G	514	396	374	456
4	GGT	G	456	268	371	567
4	CCA	P	434	259	263	341
4	CCC	P	953	596	622	722
4	CCG	P	450	330	355	437
4	CCT	P	195	86	111	120
4	AGC	S	173	152	113	173
4	AGT	S	359	250	295	294
4	TCA	S	536	380	462	506
4	TCC	S	1012	777	791	989
4	TCG	S	404	277	314	373
4	TCT	S	533	398	381	401
4	ACA	T	1331	890	1037	1392
4	ACC	T	658	405	354	398
4	ACG	T	341	263	334	382
4	ACT	T	418	250	326	377
4	AAC	N	581	364	407	548
4	AAT	N	526	274	396	512
4	CAA	Q	361	294	326	377
4	CAG	Q	338	225	285	216
4	CAC	H	257	186	257	356
4	CAT	H	398	279	282	284
4	AGA	R	436	279	248	331
4	AGG	R	509	264	237	348
4	CGA	R	386	282	170	267
4	CGC	R	405	174	238	297
4	CGG	R	290	148	157	217
4	CGT	R	489	324	403	389
4	AAA	K	94	54	67	95
4	AAG	K	451	323	278	322
4	GAC	D	202	142	177	266
4	GAT	D	710	401	494	595
4	GAG	E	223	200	236	299
5	TAA	*	407	74	55	64
5	TAG	*	177	18	14	7
5	TGA	*	217	40	49	58
5	TGG	W	392	285	258	267
5	TAC	Y	251	205	208	261
5	TAT	Y	423	219	224	277
5	TTC	F	590	354	432	546
5	TTT	F	623	439	448	594
5	CTA	L	1161	876	1111	1202
5	CTC	L	492	315	437	578
5	CTG	L	684	402	501	508
5	CTT	L	1129	907	1062	1298
5	TTA	L	220	202	197	313
5	TTG	L	492	298	343	426
5	ATG	M	831	613	817	1032
5	ATA	I	1456	1127	1380	1745
5	ATC	I	679	454	462	650
5	ATT	I	442	285	307	389
5	GTA	V	334	220	275	347
5	GTC	V	331	240	325	349
5	GTG	V	825	485	469	573
5	GTT	V	395	330	372	487
5	TGC	C	330	214	293	428
5	TGT	C	746	433	510	603
5	GCA	A	461	330	404	516
5	GCC	A	423	226	177	179
5	GCG	A	213	159	258	366
5	GCT	A	325	195	244	306
5	GGA	G	263	100	109	83
5	GGC	G	239	138	127	194
5	GGG	G	281	142	117	100
5	GGT	G	327	226	187	230
5	CCA	P	887	597	810	1085
5	CCC	P	1537	1117	1286	1591
5	CCG	P	823	526	625	863
5	CCT	P	775	486	551	754
5	AGC	S	584	438	538	709
5	AGT	S	576	339	385	516
5	TCA	S	305	276	366	424
5	TCC	S	739	581	665	1046
5	TCG	S	206	148	184	213
5	TCT	S	298	163	157	225
5	ACA	T	504	313	370	424
5	ACC	T	172	180	209	267
5	ACG	T	293	237	284	377
5	AAC	N	636	482	525	612
5	AAT	N	100	84	66	74
5	CAA	Q	757	446	660	839
5	CAG	Q	331	261	214	304
5	CAC	H	844	648	695	868
5	CAT	H	995	732	886	954
5	AGA	R	287	171	209	252
5	AGG	R	418	206	261	345
5	CGA	R	450	313	419	522
5	CGC	R	398	262	384	407
5	CGG	R	354	194	223	270
5	CGT	R	239	180	306	349
5	AAA	K	267	191	277	281
5	AAG	K	34	38	31	82
5	GAC	D	512	326	364	397
5	GAT	D	513	382	406	469
5	GAA	E	292	236	211	345
5	GAG	E	282	139	133	174
6	TAA	*	348	104	95	94
6	TAG	*	406	81	89	69
6	TGA	*	111	11	10	8
6	TGG	W	836	408	341	338
6	TAC	Y	811	679	784	1101
6	TAT	Y	489	388	438	421
6	TTC	F	330	228	302	328
6	CTA	L	65	55	59	52
6	CTC	L	319	276	300	368
6	CTG	L	619	329	325	434
6	CTT	L	491	301	285	380
6	TTA	L	627	492	549	645
6	TTG	L	152	92	107	164
6	ATG	M	300	174	238	257
6	ATA	I	149	119	135	131
6	ATC	I	372	295	311	416
6	ATT	I	259	181	249	329
6	GTA	V	54	35	8	28
6	GTC	V	384	164	186	240
6	GTG	V	307	111	107	128
6	GTT	V	101	43	27	18
6	TGC	C	206	112	99	157
6	TGT	C	613	369	424	415
6	GCA	A	205	51	49	59
6	GCC	A	122	19	5	2
6	GCG	A	169	24	10	24
6	GCT	A	443	128	118	96
6	GGA	G	226	89	93	65
6	GGC	G	650	255	219	200
6	GGG	G	433	116	96	55
6	GGT	G	298	148	144	165
6	CCA	P	165	9	16	16
6	CCC	P	38	5	8	14
6	CCG	P	279	45	59	63
6	CCT	P	164	30	9	8
6	AGC	S	160	31	18	15
6	TCA	S	361	109	86	38
6	TCC	S	350	84	89	88
6	TCG	S	259	84	57	38
6	TCT	S	472	125	78	82
6	ACA	T	303	56	31	68
6	ACC	T	318	101	53	41
6	ACG	T	336	56	16	29
6	ACT	T	712	124	99	129
6	AAC	N	349	198	109	130
6	AAT	N	224	83	24	43
6	CAA	Q	391	255	284	299
6	CAG	Q	275	88	100	140
6	CAC	H	657	462	361	615
6	CAT	H	215	94	129	108
6	AGA	R	286	140	118	184
6	AGG	R	218	89	60	66
6	CGA	R	299	85	72	91
6	CGC	R	348	223	172	263
6	CGG	R	353	124	147	163
6	CGT	R	177	167	147	148
6	AAA	K	215	94	73	100
6	AAG	K	422	193	141	177
6	GAC	D	176	11	9	14
6	GAT	D	146	40	17	56
6	GAA	E	171	38	32	41
6	GAG	E	219	7	13	28
7	TAA	*	392	50	29	31
7	TAG	*	159	31	15	35
7	TGA	*	93	13	19	23
7	TGG	W	80	52	36	66
7	TAC	Y	457	355	313	416
7	TAT	Y	872	491	551	695
7	TTC	F	451	373	300	386
7	TTT	F	411	210	184	193
7	CTA	L	318	206	199	284
7	CTC	L	283	185	146	261
7	CTG	L	430	161	147	262
7	CTT	L	174	96	120	114
7	TTA	L	59	51	45	49
7	TTG	L	369	119	127	122
7	ATG	M	189	67	54	81
7	ATA	I	571	413	434	459
7	ATC	I	181	117	114	161
7	ATT	I	550	449	508	736
7	GTA	V	360	231	263	355
7	GTC	V	211	145	154	192
7	GTG	V	564	244	272	263
7	GTT	V	456	285	252	306
7	TGC	C	197	170	188	318
7	TGT	C	460	315	266	311
7	GCA	A	210	120	150	174
7	GCC	A	213	113	131	127
7	GCG	A	143	103	69	74
7	GCT	A	472	256	292	333
7	GGA	G	565	271	270	299
7	GGC	G	70	45	31	25
7	GGG	G	417	133	102	84
7	GGT	G	737	351	275	287
7	CCA	P	445	250	201	193
7	CCC	P	544	237	203	270
7	CCG	P	83	47	24	37
7	CCT	P	303	150	180	177
7	AGC	S	322	162	138	157
7	AGT	S	474	234	209	270
7	TCA	S	159	118	128	164
7	TCC	S	299	164	194	287
7	TCG	S	38	14	15	8
7	TCT	S	771	494	618	831
7	ACA	T	517	375	352	483
7	ACC	T	721	594	576	790
7	ACG	T	386	167	172	170
7	ACT	T	372	279	276	263
7	AAC	N	744	444	507	614
7	AAT	N	620	495	544	629
7	CAA	Q	373	236	305	307
7	CAG	Q	170	63	54	33
7	CAC	H	102	51	68	56
7	CAT	H	286	186	206	223
7	AGA	R	431	244	179	192
7	AGG	R	96	21	18	4
7	CGA	R	297	107	75	82
7	CGC	R	511	117	169	106
7	CGG	R	99	31	33	26
7	CGT	R	267	122	89	99
7	AAA	K	773	378	254	276
7	AAG	K	274	100	67	52
7	GAC	D	424	285	375	473
7	GAT	D	505	374	449	515
7	GAG	E	165	72	58	98
8	TAA	*	390	79	53	61
8	TAG	*	207	36	20	38
8	TGA	*	349	39	34	30
8	TGG	W	406	185	214	306
8	TAC	Y	209	149	190	216
8	TAT	Y	690	511	692	873
8	TTC	F	32	18	24	28
8	CTA	L	531	298	313	261
8	CTC	L	234	106	100	64
8	CTG	L	490	353	301	287
8	CTT	L	736	430	415	508
8	TTA	L	588	352	329	341
8	TTG	L	852	558	515	613
8	ATG	M	670	504	578	608
8	ATA	I	1034	556	709	827
8	ATC	I	130	76	87	89
8	ATT	I	668	562	546	650
8	GTA	V	552	318	315	390
8	GTC	V	405	241	278	329
8	GTG	V	743	393	505	528
8	GTT	V	317	219	252	234
8	TGC	C	184	133	78	87
8	TGT	C	210	116	83	148
8	GCA	A	249	104	76	86
8	GCC	A	313	131	82	115
8	GCG	A	547	185	146	77
8	GCT	A	105	31	59	70
8	GGA	G	159	24	11	7
8	GGC	G	146	19	12	20
8	GGG	G	462	83	78	56
8	GGT	G	52	13	2	10
8	CCA	P	747	165	133	136
8	CCC	P	713	198	188	193
8	CCG	P	98	24	1	5
8	CCT	P	253	94	60	61
8	AGC	S	71	41	24	26
8	AGT	S	136	34	16	7
8	TCA	S	166	69	51	69
8	TCC	S	122	57	52	43
8	TCG	S	334	102	76	68
8	TCT	S	60	14	18	10
8	ACA	T	490	311	287	353
8	ACC	T	407	219	203	283
8	ACG	T	506	250	249	218
8	ACT	T	100	34	68	48
8	AAC	N	261	102	40	68
8	AAT	N	275	79	25	32
8	CAA	Q	503	222	189	203
8	CAG	Q	206	83	72	120
8	CAC	H	774	446	414	525
8	CAT	H	496	262	276	239
8	AGA	R	290	58	63	51
8	AGG	R	280	59	31	14
8	CGA	R	176	19	6	3
8	CGC	R	229	36	13	15
8	CGG	R	181	46	31	20
8	CGT	R	161	16	18	11
8	AAA	K	379	123	41	70
8	AAG	K	339	116	34	21
8	GAC	D	64	13	1	0
8	GAT	D	4	3	0	0
8	GAA	E	126	24	16	10
8	GAG	E	329	67	37	33
9	TAA	*	175	16	7	9
9	TAG	*	261	68	30	53
9	TGA	*	106	31	19	23
9	TGG	W	700	478	474	507
9	TAC	Y	803	616	654	785
9	TAT	Y	482	301	422	435
9	TTC	F	305	232	271	384
9	TTT	F	958	672	751	1014
9	CTA	L	282	200	244	286
9	CTC	L	240	240	340	356
9	CTG	L	25	11	4	20
9	CTT	L	462	232	237	288
9	TTA	L	492	250	308	415
9	TTG	L	521	344	480	487
9	ATG	M	161	81	95	105
9	ATA	I	385	190	241	260
9	ATC	I	711	493	587	746
9	ATT	I	773	605	665	811
9	GTA	V	494	358	425	570
9	GTC	V	963	612	634	782
9	GTG	V	927	591	783	957
9	GTT	V	479	302	403	543
9	TGC	C	754	450	493	620
9	TGT	C	708	390	392	589
9	GCA	A	322	240	300	402
9	GCC	A	226	119	136	172
9	GCG	A	443	191	316	337
9	GCT	A	530	330	438	438
9	GGA	G	735	431	528	614
9	GGC	G	824	573	676	823
9	GGG	G	1127	771	852	954
9	GGT	G	489	385	476	559
9	CCA	P	139	51	25	51
9	CCC	P	305	70	60	72
9	CCG	P	152	13	8	10
9	CCT	P	83	26	24	11
9	AGC	S	441	365	429	497
9	AGT	S	313	185	259	309
9	TCA	S	168	141	171	246
9	TCC	S	549	419	518	607
9	TCG	S	19	37	20	27
9	TCT	S	595	388	457	629
9	ACA	T	452	363	435	615
9	ACC	T	708	412	549	749
9	ACG	T	436	308	331	486
9	ACT	T	24	41	35	37
9	AAC	N	956	652	837	1146
9	AAT	N	303	199	216	270
9	CAG	Q	260	157	217	291
9	CAC	H	472	308	336	392
9	CAT	H	621	368	472	610
9	AGA	R	197	189	203	295
9	AGG	R	767	485	540	668
9	CGA	R	402	298	308	364
9	CGC	R	546	369	365	466
9	CGG	R	652	464	502	529
9	CGT	R	222	163	207	185
9	AAA	K	653	389	425	397
9	AAG	K	503	318	361	425
9	GAC	D	452	297	326	432
9	GAT	D	669	452	435	567
9	GAA	E	656	590	755	1007
9	GAG	E	815	543	664	915
10	TAA	*	94	8	3	0
10	TAG	*	170	59	52	53
10	TGA	*	249	26	30	30
10	TGG	W	507	144	50	94
10	TAC	Y	249	116	57	104
10	TAT	Y	212	85	41	30
10	TTC	F	35	37	19	27
10	TTT	F	346	103	54	115
10	CTA	L	163	40	18	10
10	CTC	L	195	70	45	28
10	CTG	L	205	44	15	21
10	CTT	L	129	28	6	7
10	TTA	L	74	21	3	0
10	TTG	L	38	9	8	10
10	ATG	M	411	322	232	391
10	ATA	I	14	14	2	10
10	ATC	I	299	92	114	66
10	ATT	I	222	59	45	10
10	GTA	V	761	477	469	552
10	GTC	V	47	23	30	25
10	GTG	V	540	395	438	545
10	GTT	V	305	194	188	313
10	TGC	C	585	347	425	521
10	TGT	C	397	259	285	336
10	GCA	A	710	515	738	1049
10	GCC	A	535	352	417	540
10	GCG	A	629	437	603	746
10	GGA	G	581	458	460	493
10	GGC	G	641	450	440	647
10	GGG	G	988	697	781	963
10	GGT	G	1169	722	680	805
10	CCA	P	474	115	87	61
10	CCC	P	405	87	86	103
10	CCG	P	129	12	5	12
10	CCT	P	425	54	53	59
10	AGC	S	857	629	856	919
10	AGT	S	702	513	575	812
10	TCA	S	0	0	0	0
10	TCC	S	314	201	254	299
10	TCG	S	281	227	261	291
10	TCT	S	201	88	53	102
10	ACA	T	79	78	67	100
10	ACC	T	542	425	535	597
10	ACG	T	399	343	378	496
10	ACT	T	383	222	293	412
10	AAC	N	352	142	120	119
10	AAT	N	156	56	49	35
10	CAA	Q	291	106	64	35
10	CAG	Q	108	88	73	44
10	CAC	H	533	192	164	199
10	CAT	H	445	190	168	125
10	AGA	R	314	23	7	7
10	AGG	R	356	26	35	52
10	CGA	R	455	60	31	45
10	CGC	R	291	50	14	43
10	CGG	R	337	40	31	20
10	CGT	R	316	69	64	90
10	AAA	K	434	54	33	47
10	AAG	K	302	41	33	52
10	GAC	D	254	58	39	50
10	GAT	D	89	19	5	0
10	GAA	E	223	15	19	5
10	GAG	E	133	40	40	48
11	TAA	*	170	28	17	7
11	TAG	*	276	44	60	36
11	TGA	*	171	31	32	30
11	TGG	W	489	337	293	314
11	TAC	Y	334	252	282	382
11	TAT	Y	72	54	69	51
11	TTC	F	446	232	222	237
11	TTT	F	308	219	185	183
11	CTA	L	516	299	337	371
11	CTC	L	177	168	109	154
11	CTG	L	206	93	126	150
11	CTT	L	535	313	233	363
11	TTA	L	570	359	399	566
11	TTG	L	450	376	256	394
11	ATG	M	417	291	249	383
11	ATA	I	405	281	284	340
11	ATC	I	270	155	174	219
11	ATT	I	382	211	256	243
11	GTA	V	636	422	482	596
11	GTC	V	364	241	258	246
11	GTG	V	631	459	464	667
11	GTT	V	475	339	300	431
11	TGC	C	440	269	320	421
11	TGT	C	387	316	340	395
11	GCA	A	479	334	367	530
11	GCC	A	204	118	93	141
11	GCG	A	385	180	243	285
11	GCT	A	104	107	92	141
11	GGA	G	1014	692	741	988
11	GGC	G	444	369	361	487
11	GGG	G	1030	657	772	886
11	GGT	G	481	309	363	407
11	CCA	P	256	77	47	25
11	CCC	P	216	47	17	8
11	CCG	P	155	35	29	11
11	CCT	P	0	0	0	0
11	AGC	S	201	115	138	167
11	AGT	S	305	208	227	301
11	TCA	S	309	177	241	240
11	TCC	S	295	123	118	136
11	TCG	S	412	297	271	380
11	TCT	S	348	213	238	300
11	ACA	T	541	427	446	505
11	ACC	T	343	215	210	234
11	ACG	T	189	138	177	152
11	ACT	T	378	200	180	234
11	AAC	N	353	196	183	295
11	AAT	N	31	45	41	30
11	CAA	Q	258	178	209	310
11	CAG	Q	308	280	228	350
11	CAC	H	359	219	249	289
11	CAT	H	87	58	45	72
11	AGA	R	715	415	383	370
11	AGG	R	458	222	255	251
11	CGA	R	542	406	368	441
11	CGC	R	384	227	242	267
11	CGG	R	319	149	162	158
11	CGT	R	274	169	98	185
11	AAA	K	243	142	139	212
11	AAG	K	263	197	162	265
11	GAC	D	471	326	366	402
11	GAT	D	368	215	215	292
11	GAG	E	442	273	305	410
12	TAA	*	152	15	17	26
12	TAG	*	208	39	27	48
12	TGA	*	22	6	9	22
12	TGG	W	75	1	0	0
12	TAC	Y	273	129	135	165
12	TAT	Y	306	131	202	207
12	TTC	F	108	66	81	79
12	TTT	F	321	241	204	187
12	CTA	L	482	371	412	622
12	CTC	L	830	424	630	696
12	CTG	L	557	382	480	633
12	CTT	L	472	372	497	586
12	TTA	L	199	67	120	91
12	TTG	L	447	303	351	457
12	ATG	M	327	223	222	297
12	ATA	I	540	410	446	421
12	ATC	I	434	326	436	559
12	GTA	V	197	122	110	155
12	GTC	V	242	154	190	233
12	GTG	V	352	242	236	226
12	GTT	V	607	474	575	783
12	TGC	C	448	249	303	369
12	TGT	C	100	74	135	166
12	GCA	A	703	395	354	495
12	GCC	A	627	363	307	387
12	GCG	A	372	244	239	265
12	GCT	A	827	481	380	358
12	GGA	G	132	39	33	13
12	GGC	G	426	87	35	28
12	GGG	G	295	105	70	39
12	GGT	G	315	80	34	19
12	CCA	P	128	22	13	20
12	CCC	P	479	111	40	30
12	CCG	P	253	56	27	28
12	CCT	P	231	42	3	7
12	AGC	S	289	213	159	118
12	AGT	S	273	132	90	155
12	TCA	S	109	80	48	48
12	TCC	S	296	226	182	208
12	TCG	S	202	153	145	157
12	TCT	S	137	96	106	103
12	ACA	T	106	70	70	57
12	ACC	T	135	105	85	143
12	ACG	T	309	221	243	239
12	ACT	T	278	173	194	258
12	AAC	N	190	121	105	166
12	AAT	N	321	243	194	270
12	CAA	Q	358	238	313	367
12	CAG	Q	710	530	529	749
12	CAC	H	710	613	583	791
12	CAT	H	692	476	515	640
12	AGA	R	447	345	293	443
12	AGG	R	390	301	391	403
12	CGA	R	314	242	275	346
12	CGC	R	1859	1337	1433	1661
12	CGG	R	417	233	187	287
12	CGT	R	631	407	428	549
12	AAA	K	198	97	120	204
12	AAG	K	178	85	81	137
12	GAC	D	151	129	98	174
12	GAT	D	582	384	396	367
12	GAA	E	601	427	526	599
12	GAG	E	292	146	175	284
13	TAA	*	164	22	3	17
13	TAG	*	434	71	42	84
13	TGA	*	209	17	9	2
13	TGG	W	112	35	12	19
13	TAC	Y	307	309	289	360
13	TAT	Y	401	245	291	355
13	TTC	F	57	54	67	69
13	TTT	F	290	188	172	334
13	CTA	L	214	98	67	138
13	CTC	L	415	239	251	353
13	CTG	L	88	50	63	72
13	CTT	L	64	33	46	55
13	TTA	L	1	6	11	2
13	TTG	L	190	105	118	159
13	ATG	M	537	306	395	484
13	ATA	I	353	210	266	326
13	ATC	I	270	237	226	271
13	ATT	I	88	66	64	91
13	GTA	V	10	4	0	0
13	GTC	V	312	204	244	285
13	GTG	V	317	191	227	276
13	GTT	V	271	221	241	288
13	TGC	C	237	153	226	222
13	TGT	C	708	453	494	588
13	GCA	A	184	205	175	210
13	GCC	A	661	454	571	763
13	GCG	A	406	308	275	329
13	GCT	A	118	98	152	193
13	GGA	G	400	333	292	408
13	GGC	G	292	173	182	258
13	GGG	G	672	416	512	670
13	GGT	G	243	134	196	211
13	CCA	P	440	151	105	83
13	CCC	P	1384	611	493	608
13	CCG	P	631	214	168	205
13	CCT	P	434	212	221	213
13	AGC	S	446	427	389	524
13	AGT	S	321	273	287	321
13	TCA	S	285	181	185	251
13	TCC	S	775	575	637	848
13	TCG	S	182	167	192	250
13	TCT	S	745	477	571	824
13	ACA	T	355	233	300	366
13	ACC	T	857	588	617	751
13	ACG	T	348	215	345	323
13	AAC	N	469	344	438	519
13	AAT	N	370	256	411	503
13	CAA	Q	430	277	280	302
13	CAG	Q	300	195	203	209
13	CAC	H	653	367	410	427
13	CAT	H	252	134	169	220
13	AGA	R	378	234	276	385
13	AGG	R	642	503	530	693
13	CGA	R	598	313	441	497
13	CGC	R	695	434	475	538
13	CGG	R	1424	977	983	1173
13	CGT	R	414	204	250	341
13	AAA	K	81	10	35	37
13	AAG	K	399	193	182	188
13	GAC	D	441	336	382	441
13	GAT	D	341	226	227	328
13	GAA	E	362	280	335	414
13	GAG	E	405	300	336	537
14	TAA	*	197	61	47	56
14	TAG	*	305	79	81	65
14	TGA	*	136	3	6	11
14	TGG	W	101	81	53	56
14	TAC	Y	303	309	322	355
14	TAT	Y	151	91	58	61
14	TTC	F	129	33	13	9
14	TTT	F	178	24	8	0
14	CTA	L	170	139	157	170
14	CTC	L	502	368	298	376
14	CTG	L	239	137	112	162
14	CTT	L	92	84	73	119
14	TTA	L	449	314	277	273
14	TTG	L	294	233	276	343
14	ATG	M	225	104	141	184
14	ATA	I	369	196	204	233
14	ATC	I	297	178	174	213
14	ATT	I	248	224	202	295
14	GTA	V	227	178	94	100
14	GTC	V	203	118	62	71
14	GTG	V	209	101	75	101
14	GTT	V	269	114	93	113
14	TGC	C	249	260	254	275
14	TGT	C	692	491	469	546
14	GCA	A	154	76	104	167
14	GCC	A	550	422	470	596
14	GCG	A	867	678	866	950
14	GCT	A	244	195	306	370
14	GGA	G	232	181	169	237
14	GGC	G	818	443	489	598
14	GGG	G	566	373	351	511
14	GGT	G	243	216	187	301
14	CCA	P	446	254	218	243
14	CCC	P	818	467	343	413
14	CCG	P	370	210	180	192
14	CCT	P	559	251	176	232
14	AGC	S	431	273	238	260
14	TCA	S	39	48	54	59
14	TCC	S	586	409	443	532
14	TCG	S	796	534	567	636
14	TCT	S	358	220	240	317
14	ACA	T	432	456	441	535
14	ACC	T	571	307	422	528
14	ACG	T	172	219	260	303
14	ACT	T	466	335	389	447
14	AAC	N	443	258	306	382
14	AAT	N	306	237	231	279
14	CAA	Q	336	238	299	436
14	CAC	H	264	178	255	382
14	CAT	H	898	692	783	977
14	AGA	R	340	226	228	287
14	AGG	R	80	106	55	75
14	CGA	R	299	205	217	258
14	CGC	R	439	278	300	327
14	CGG	R	658	452	524	530
14	CGT	R	351	259	272	375
14	AAA	K	193	130	194	193
14	AAG	K	385	237	151	165
14	GAC	D	481	295	355	399
14	GAT	D	125	75	86	121
14	GAA	E	270	265	292	316
14	GAG	E	334	263	248	284
15	TAA	*	191	39	13	7
15	TAG	*	54	10	2	0
15	TGA	*	113	8	12	4
15	TGG	W	289	103	50	46
15	TAC	Y	195	96	60	92
15	TAT	Y	271	102	61	55
15	TTC	F	418	351	349	433
15	TTT	F	620	346	457	517
15	CTA	L	147	116	135	192
15	CTC	L	430	327	357	439
15	CTG	L	138	83	109	179
15	CTT	L	269	234	271	280
15	TTA	L	519	392	465	588
15	ATG	M	761	529	598	801
15	ATA	I	378	240	356	467
15	ATC	I	461	459	471	550
15	ATT	I	220	177	203	258
15	GTA	V	180	113	131	166
15	GTC	V	629	553	636	846
15	GTG	V	346	253	294	336
15	GTT	V	593	323	426	447
15	TGC	C	105	100	103	177
15	TGT	C	251	245	242	279
15	GCA	A	219	145	163	175
15	GCC	A	432	291	346	394
15	GCG	A	396	230	316	355
15	GCT	A	498	329	440	512
15	GGA	G	397	114	110	89
15	GGC	G	239	104	41	80
15	GGG	G	476	225	172	153
15	GGT	G	509	243	160	157
15	CCA	P	58	21	26	27
15	CCC	P	371	56	40	39
15	CCG	P	63	13	13	6
15	CCT	P	271	30	19	5
15	AGC	S	350	195	237	244
15	AGT	S	318	212	199	240
15	TCA	S	341	207	189	205
15	TCC	S	375	248	247	280
15	TCG	S	38	6	14	12
15	TCT	S	121	57	76	75
15	ACA	T	441	270	379	399
15	ACC	T	778	533	575	643
15	ACG	T	365	190	279	373
15	ACT	T	698	534	685	750
15	AAC	N	373	96	31	26
15	AAT	N	167	55	29	40
15	CAA	Q	249	98	72	115
15	CAG	Q	43	34	15	14
15	CAC	H	206	65	77	63
15	CAT	H	340	133	114	122
15	AGA	R	159	32	15	20
15	AGG	R	219	38	11	22
15	CGA	R	133	61	15	3
15	CGC	R	181	17	3	6
15	CGG	R	232	30	14	14
15	CGT	R	118	25	27	24
15	AAA	K	202	71	44	73
15	AAG	K	126	15	8	0
15	GAC	D	144	27	30	18
15	GAT	D	124	22	11	7
15	GAA	E	22	10	8	17
15	GAG	E	38	5	0	0
16	TAA	*	509	95	82	72
16	TAG	*	222	35	15	20
16	TGA	*	246	41	27	30
16	TGG	W	247	42	20	18
16	TAC	Y	603	248	103	122
16	TAT	Y	623	227	73	104
16	TTC	F	316	180	67	34
16	TTT	F	60	15	2	15
16	CTA	L	788	591	575	702
16	CTC	L	284	220	185	152
16	CTG	L	566	384	339	499
16	CTT	L	644	444	474	489
16	TTA	L	565	455	519	666
16	TTG	L	258	151	151	215
16	ATA	I	197	150	154	196
16	ATC	I	381	381	385	396
16	ATT	I	501	276	416	381
16	GTA	V	202	118	136	143
16	GTC	V	332	242	261	293
16	GTG	V	774	490	374	560
16	GTT	V	615	393	479	525
16	TGC	C	194	113	111	107
16	TGT	C	111	21	46	57
16	GCA	A	118	81	32	39
16	GCC	A	215	72	52	47
16	GCG	A	194	114	79	58
16	GCT	A	436	167	114	104
16	GGA	G	206	83	62	94
16	GGC	G	253	80	50	23
16	GGG	G	477	235	115	119
16	GGT	G	217	86	55	58
16	CCA	P	187	37	16	1
16	CCC	P	198	45	36	22
16	CCG	P	321	92	27	17
16	CCT	P	262	73	27	35
16	AGC	S	82	93	49	50
16	AGT	S	292	217	217	292
16	TCA	S	463	268	338	373
16	TCC	S	237	116	100	120
16	TCG	S	518	344	334	345
16	TCT	S	373	233	254	323
16	ACA	T	340	278	313	395
16	ACC	T	458	359	407	523
16	ACG	T	204	158	152	254
16	AAC	N	467	331	245	367
16	AAT	N	172	139	114	97
16	CAA	Q	817	495	554	619
16	CAG	Q	202	107	108	130
16	CAC	H	840	309	378	485
16	CAT	H	197	79	86	137
16	AGA	R	404	280	259	361
16	AGG	R	537	306	266	390
16	CGA	R	168	122	106	118
16	CGC	R	916	611	573	768
16	CGG	R	218	149	103	81
16	CGT	R	520	327	384	414
16	AAA	K	399	229	277	224
16	AAG	K	141	76	72	112
16	GAC	D	64	18	26	7
16	GAT	D	267	39	41	36
16	GAA	E	616	319	275	309
16	GAG	E	180	138	118	99
17	TAA	*	193	34	30	19
17	TAG	*	350	69	46	46
17	TGA	*	125	14	8	6
17	TGG	W	269	99	57	76
17	TAC	Y	556	198	207	256
17	TAT	Y	538	374	333	380
17	TTC	F	273	213	251	295
17	TTT	F	855	442	516	654
17	CTA	L	654	389	247	261
17	CTC	L	559	281	150	135
17	CTG	L	135	63	19	18
17	CTT	L	536	268	160	119
17	TTA	L	431	214	139	122
17	TTG	L	158	58	49	69
17	ATG	M	284	169	108	142
17	ATA	I	273	147	117	221
17	ATC	I	177	72	97	133
17	ATT	I	273	118	94	153
17	GTA	V	293	257	273	308
17	GTC	V	252	228	225	205
17	GTG	V	19	15	20	23
17	GTT	V	596	408	461	578
17	TGC	C	194	139	161	169
17	TGT	C	376	272	339	373
17	GCA	A	673	546	678	925
17	GCC	A	399	341	478	568
17	GCG	A	385	245	288	356
17	GCT	A	625	464	508	634
17	GGA	G	577	397	516	570
17	GGC	G	434	305	328	490
17	GGG	G	317	248	293	289
17	GGT	G	1609	1195	1302	1664
17	CCA	P	745	378	362	368
17	CCC	P	835	551	525	576
17	CCG	P	390	196	202	266
17	CCT	P	714	378	398	534
17	AGC	S	156	117	188	151
17	TCA	S	222	147	149	227
17	TCC	S	250	156	200	318
17	TCG	S	280	215	252	382
17	TCT	S	579	395	487	605
17	ACA	T	244	189	307	279
17	ACC	T	579	375	494	576
17	ACG	T	196	218	297	398
17	ACT	T	1223	818	989	1328
17	AAC	N	415	252	262	312
17	AAT	N	531	326	380	459
17	CAA	Q	427	346	373	453
17	CAG	Q	401	234	246	205
17	CAC	H	192	109	106	114
17	CAT	H	364	195	255	402
17	AGA	R	255	211	303	392
17	AGG	R	571	362	369	400
17	CGA	R	250	180	199	259
17	CGC	R	401	182	246	282
17	CGG	R	625	391	383	405
17	CGT	R	990	641	619	736
17	AAA	K	588	490	495	566
17	AAG	K	202	174	136	216
17	GAC	D	664	366	445	557
17	GAT	D	698	552	632	756
17	GAA	E	412	285	470	610
17	GAG	E	630	436	386	378
18	TAA	*	262	34	26	22
18	TAG	*	336	35	62	35
18	TGA	*	186	22	9	5
18	TGG	W	349	77	24	34
18	TAC	Y	397	90	45	58
18	TAT	Y	200	56	30	19
18	TTC	F	325	123	83	94
18	TTT	F	856	298	190	198
18	CTA	L	196	139	174	192
18	CTC	L	371	289	320	401
18	CTG	L	432	340	384	493
18	CTT	L	686	525	600	830
18	TTA	L	425	328	407	532
18	ATG	M	380	250	230	261
18	ATA	I	637	492	550	618
18	ATC	I	113	76	85	94
18	ATT	I	418	288	313	412
18	GTA	V	113	78	56	94
18	GTC	V	179	155	172	273
18	GTG	V	402	241	224	330
18	GTT	V	350	215	287	410
18	TGC	C	459	345	338	404
18	TGT	C	742	401	487	673
18	GCA	A	491	330	331	340
18	GCC	A	307	201	235	268
18	GCG	A	323	217	205	217
18	GCT	A	293	112	123	178
18	GGA	G	118	50	47	38
18	GGC	G	726	382	257	363
18	GGG	G	360	145	162	222
18	GGT	G	602	296	284	383
18	CCA	P	241	87	58	82
18	CCC	P	240	42	23	26
18	CCG	P	132	26	15	33
18	CCT	P	208	52	32	32
18	AGC	S	242	124	120	153
18	AGT	S	192	185	160	137
18	TCA	S	226	104	60	105
18	TCC	S	491	313	287	236
18	TCG	S	175	105	128	145
18	TCT	S	489	232	269	235
18	ACA	T	16	15	6	12
18	ACC	T	157	109	114	110
18	ACG	T	357	197	238	327
18	ACT	T	328	228	231	296
18	AAC	N	280	138	147	174
18	AAT	N	154	142	105	137
18	CAA	Q	368	213	211	233
18	CAG	Q	498	226	218	235
18	CAC	H	392	247	240	193
18	CAT	H	347	186	223	230
18	AGA	R	418	144	144	121
18	AGG	R	419	152	107	133
18	CGA	R	401	168	123	149
18	CGC	R	211	82	67	85
18	CGG	R	358	87	88	104
18	CGT	R	303	93	95	114
18	AAA	K	233	40	43	70
18	AAG	K	403	106	58	69
18	GAC	D	524	280	231	214
18	GAT	D	214	96	107	89
18	GAA	E	503	198	208	175
18	GAG	E	139	54	48	59
19	TAA	*	161	24	34	45
19	TAG	*	121	11	11	20
19	TGA	*	173	21	6	16
19	TGG	W	146	33	12	11
19	TAC	Y	199	89	87	103
19	TAT	Y	99	34	21	31
19	TTC	F	421	243	279	306
19	TTT	F	522	362	469	556
19	CTA	L	201	183	197	220
19	CTC	L	426	299	285	361
19	CTG	L	439	336	310	397
19	CTT	L	466	243	381	485
19	TTA	L	547	295	372	527
19	TTG	L	265	139	172	188
19	ATG	M	648	426	518	567
19	ATA	I	565	448	589	683
19	ATT	I	1289	994	1212	1549
19	GTA	V	335	217	317	366
19	GTC	V	481	234	291	339
19	GTG	V	504	289	363	357
19	GTT	V	365	234	225	331
19	TGC	C	480	235	237	341
19	TGT	C	288	200	221	191
19	GCA	A	386	336	259	310
19	GCC	A	58	31	18	56
19	GCG	A	627	334	367	406
19	GCT	A	125	93	129	147
19	GGA	G	59	32	26	20
19	GGC	G	100	23	29	5
19	GGG	G	672	300	177	225
19	GGT	G	697	292	216	148
19	CCA	P	205	34	34	44
19	CCC	P	195	35	12	17
19	CCG	P	245	15	17	12
19	CCT	P	106	31	18	40
19	AGC	S	827	488	536	466
19	AGT	S	528	302	289	311
19	TCA	S	310	154	189	187
19	TCC	S	226	163	131	190
19	TCG	S	319	304	239	246
19	TCT	S	52	20	34	42
19	ACA	T	482	256	232	349
19	ACC	T	359	207	241	293
19	ACG	T	572	318	301	418
19	ACT	T	436	281	334	412
19	AAC	N	64	20	29	29
19	AAT	N	417	111	81	113
19	CAA	Q	324	176	99	156
19	CAG	Q	310	163	132	162
19	CAC	H	398	240	194	232
19	CAT	H	296	202	183	183
19	AGA	R	240	74	60	79
19	AGG	R	272	45	34	14
19	CGA	R	202	36	19	13
19	CGC	R	34	17	3	10
19	CGG	R	224	46	19	11
19	CGT	R	119	25	13	3
19	AAA	K	287	57	43	26
19	AAG	K	353	67	49	45
19	GAC	D	233	78	32	29
19	GAT	D	77	32	15	24
19	GAA	E	326	117	113	72
19	GAG	E	337	130	97	87
20	TAA	*	25	8	0	0
20	TAG	*	155	22	18	42
20	TGA	*	70	15	1	3
20	TGG	W	299	114	33	13
20	TAC	Y	740	483	504	642
20	TAT	Y	497	342	333	468
20	TTC	F	166	89	97	148
20	TTT	F	717	590	542	688
20	CTA	L	28	15	1	5
20	CTC	L	113	34	13	28
20	CTG	L	85	13	1	0
20	CTT	L	74	20	3	0
20	TTA	L	43	11	0	0
20	TTG	L	148	31	19	16
20	ATG	M	1410	784	605	752
20	ATA	I	458	256	361	450
20	ATT	I	761	409	495	632
20	GTA	V	243	167	224	268
20	GTC	V	351	262	384	470
20	GTG	V	529	345	445	612
20	GTT	V	490	434	450	496
20	TGC	C	171	122	103	137
20	TGT	C	788	613	670	906
20	GCA	A	503	359	431	515
20	GCC	A	100	120	88	93
20	GCG	A	241	187	195	235
20	GCT	A	551	429	539	604
20	GGA	G	383	244	231	206
20	GGC	G	473	225	187	303
20	GGG	G	817	436	365	411
20	GGT	G	877	519	513	575
20	CCA	P	63	28	5	12
20	CCC	P	164	24	18	13
20	CCG	P	48	26	3	3
20	CCT	P	0	0	0	0
20	AGC	S	825	412	305	360
20	AGT	S	513	182	127	133
20	TCA	S	339	165	161	160
20	TCC	S	164	86	65	43
20	TCG	S	498	247	191	194
20	TCT	S	309	143	128	193
20	ACA	T	150	140	223	210
20	ACC	T	229	228	218	248
20	ACG	T	494	351	383	442
20	ACT	T	343	211	258	344
20	AAC	N	439	227	234	225
20	AAT	N	692	302	222	272
20	CAA	Q	252	71	69	56
20	CAG	Q	101	22	12	23
20	CAC	H	146	72	127	92
20	CAT	H	369	186	150	143
20	AGA	R	278	85	23	27
20	AGG	R	327	70	33	36
20	CGA	R	195	77	33	30
20	CGC	R	339	86	39	28
20	CGG	R	333	97	29	32
20	CGT	R	143	32	17	6
20	AAA	K	192	44	17	6
20	AAG	K	523	115	75	50
20	GAC	D	188	76	37	40
20	GAT	D	257	62	23	22
20	GAA	E	458	195	135	157
20	GAG	E	317	138	53	95
21	TAA	*	69	18	12	26
21	TAG	*	29	3	1	4
21	TGA	*	243	22	13	13
21	TGG	W	40	18	1	0
21	TAC	Y	261	83	103	98
21	TAT	Y	191	43	26	2
21	TTC	F	334	256	246	234
21	TTT	F	214	119	106	145
21	CTA	L	323	231	250	303
21	CTC	L	304	268	276	286
21	CTG	L	186	195	188	245
21	CTT	L	152	125	114	167
21	TTA	L	202	201	261	260
21	TTG	L	103	48	42	49
21	ATG	M	482	307	367	440
21	ATA	I	360	198	211	244
21	ATC	I	103	48	60	63
21	ATT	I	432	298	336	354
21	GTA	V	291	267	249	280
21	GTC	V	431	308	264	337
21	GTG	V	194	104	123	110
21	GTT	V	681	399	484	619
21	TGC	C	313	245	293	367
21	TGT	C	177	117	149	177
21	GCA	A	1047	486	529	828
21	GCC	A	687	475	421	501
21	GCG	A	421	332	318	442
21	GCT	A	224	132	127	157
21	GGA	G	286	201	143	162
21	GGC	G	665	459	369	428
21	GGG	G	327	269	282	266
21	CCA	P	73	14	7	0
21	CCC	P	118	16	2	0
21	CCG	P	125	12	1	0
21	CCT	P	121	9	11	3
21	AGC	S	932	729	767	1060
21	AGT	S	357	254	246	315
21	TCA	S	108	84	65	49
21	TCC	S	189	92	78	104
21	TCG	S	10	1	2	0
21	TCT	S	265	162	219	277
21	ACA	T	339	208	175	132
21	ACC	T	383	207	221	275
21	ACG	T	647	378	387	422
21	ACT	T	255	196	147	135
21	AAT	N	543	353	468	641
21	CAA	Q	631	393	484	613
21	CAG	Q	304	185	224	248
21	CAC	H	544	395	514	646
21	CAT	H	209	166	199	246
21	AGA	R	493	273	304	349
21	AGG	R	402	211	235	218
21	CGA	R	45	42	56	33
21	CGC	R	850	562	638	798
21	CGG	R	214	146	132	171
21	CGT	R	191	96	147	168
21	AAA	K	347	134	166	134
21	AAG	K	637	307	277	343
21	GAC	D	367	298	274	226
21	GAT	D	612	339	308	344
21	GAA	E	468	278	286	269
21	GAG	E	235	131	140	141
22	TAA	*	77	9	6	12
22	TAG	*	156	28	28	24
22	TGA	*	168	26	17	11
22	TGG	W	899	364	282	247
22	TAC	Y	248	101	79	67
22	TAT	Y	280	133	72	102
22	TTT	F	62	27	14	14
22	CTA	L	116	51	53	59
22	CTC	L	82	34	30	28
22	CTG	L	397	199	211	214
22	TTA	L	56	17	8	14
22	TTG	L	285	108	80	86
22	ATG	M	165	48	83	53
22	ATA	I	210	72	15	30
22	ATC	I	59	17	3	9
22	ATT	I	17	0	0	0
22	GTA	V	287	157	210	321
22	GTC	V
22	GTG	V	331	209	218	224
22	TGC	C	118	74	82	89
22	TGT	C	305	203	189	329
22	GCA	A	151	92	116	113
22	GCC	A	56	46	13	35
22	GCG	A	145	88	134	173
22	GCT	A	44	44	26	25
22	GGA	G	725	258	263	180
22	GGC	G	561	289	202	239
22	GGG	G	2650	1111	1005	1125
22	GGT	G	359	150	130	147
22	CCA	P	504	203	143	189
22	CCC	P	250	102	99	71
22	CCG	P	228	111	72	119
22	CCT	P	280	137	99	134
22	AGC	S	773	536	607	706
22	AGT	S	291	168	153	158
22	TCA	S	189	94	127	137
22	TCC	S	89	41	58	65
22	TCG	S	54	53	24	8
22	TCT	S	196	105	125	148
22	ACA	T	153	149	111	149
22	ACG	T	184	151	194	223
22	ACT	T
22	AAC	N	127	44	41	51
22	AAT	N	239	113	68	114
22	CAA	Q	678	274	262	255
22	CAG	Q	184	131	113	116
22	CAC	H	165	74	36	42
22	CAT	H	58	8	5	1
22	AGA	R	631	233	155	165
22	AGG	R	617	224	254	277
22	CGA	R	777	341	305	271
22	CGC	R	184	68	44	66
22	CGG	R	310	140	100	105
22	CGT	R	236	91	93	97
22	AAA	K	448	204	124	231
22	AAG	K	586	235	129	144
22	GAC	D	209	39	11	27
22	GAT	D	69	14	3	3
22	GAA	E	318	163	148	150
22	GAG	E	544	237	170	175
23	TAA	*	53	4	13	6
23	TAG	*	97	28	23	33
23	TGA	*	53	6	5	9
23	TGG	W	14	4	1	0
23	TAC	Y	275	71	21	20
23	TAT	Y	70	9	0	1
23	TTC	F	550	306	241	236
23	TTT	F	430	213	196	184
23	CTA	L	90	68	109	133
23	CTC	L	770	591	691	924
23	CTG	L	156	108	134	185
23	CTT	L	303	245	331	451
23	TTA	L	354	293	355	462
23	TTG	L	431	319	313	448
23	ATG	M	97	103	114	99
23	ATA	I	24	45	49	42
23	ATC	I	133	116	107	132
23	ATT	I	396	226	328	389
23	GTA	V	237	197	273	350
23	GTG	V	110	101	95	153
23	GTT	V	139	72	72	108
23	TGC	C	497	272	404	442
23	TGT	C	447	291	344	433
23	GCA	A	6	4	1	0
23	GCC	A	1146	897	999	1229
23	GCG	A	226	194	218	216
23	GCT	A	216	149	179	219
23	GGA	G	288	138	58	50
23	GGC	G	537	276	193	240
23	GGG	G	818	339	240	266
23	GGT	G	129	30	27	37
23	CCA	P	59	21	8	21
23	CCC	P	591	76	56	76
23	CCG	P	75	39	40	35
23	CCT	P	472	89	43	68
23	AGC	S	214	171	166	190
23	AGT	S	57	40	32	31
23	TCA	S	64	58	54	44
23	TCC	S	563	302	343	319
23	TCG	S	180	75	103	140
23	TCT	S	272	236	202	263
23	ACA	T	151	61	72	115
23	ACC	T	589	333	431	515
23	ACG	T	285	266	285	403
23	ACT	T	196	152	118	212
23	AAC	N	0	1	0	0
23	AAT	N	52	5	18	10
23	CAA	Q	402	201	148	229
23	CAG	Q	147	70	51	40
23	CAC	H	191	21	11	6
23	CAT	H	171	18	7	3
23	AGA	R	189	61	24	17
23	AGG	R	76	0	5	0
23	CGA	R	112	4	17	3
23	CGC	R	277	60	29	31
23	CGG	R	76	10	5	8
23	CGT	R	132	8	3	2
23	AAA	K	361	73	42	36
23	AAG	K	48	19	10	14
23	GAC	D	22	7	6	4
23	GAT	D	99	9	9	10
23	GAA	E	85	27	47	35
23	GAG	E	130	16	19	30
24	TAA	*	129	24	7	16
24	TAG	*	143	32	34	45
24	TGA	*	86	19	19	33
24	TGG	W	55	6	0	0
24	TAC	Y	359	311	375	355
24	TTC	F	0	1	0	1
24	TTT	F	338	182	260	321
24	CTA	L	648	151	112	84
24	CTC	L	155	79	12	23
24	CTG	L	89	23	16	27
24	CTT	L	198	48	52	64
24	TTA	L	258	54	58	32
24	TTG	L	218	48	25	27
24	ATG	M	58	20	9	17
24	ATA	I	289	47	20	19
24	ATC	I	339	162	98	102
24	ATT	I	61	32	6	3
24	GTA	V	212	50	62	38
24	GTC	V	482	187	136	85
24	GTG	V	175	62	39	71
24	GTT	V	303	106	91	90
24	TGC	C	109	47	42	55
24	TGT	C	173	61	22	24
24	GCA	A	105	34	19	17
24	GCC	A	62	27	15	3
24	GCG	A	153	27	18	20
24	GCT	A	46	16	2	0
24	GGA	G	189	51	16	5
24	GGC	G	152	68	22	26
24	GGG	G	269	66	28	35
24	GGT	G	158	12	19	26
24	CCA	P	303	49	20	11
24	CCC	P	566	102	35	27
24	CCG	P	84	16	3	3
24	CCT	P	110	36	16	8
24	AGC	S	202	82	46	38
24	AGT	S
24	TCA	S	190	58	24	35
24	TCC	S	258	70	43	14
24	TCG	S	161	45	15	14
24	TCT	S	415	128	112	112
24	ACA	T	119	42	49	44
24	ACC	T	545	216	154	107
24	ACG	T	62	37	26	25
24	ACT	T	154	29	23	19
24	AAC	N	200	59	73	59
24	AAT	N	65	51	53	42
24	CAA	Q	335	91	32	51
24	CAG	Q	280	61	41	68
24	CAC	H	638	265	207	217
24	CAT	H	245	123	105	99
24	AGA	R	151	23	12	31
24	AGG	R	70	6	3	0
24	CGA	R	110	11	6	9
24	CGC	R	286	44	22	24
24	CGG	R	57	14	1	10
24	CGT	R	88	11	4	16
24	AAA	K	270	47	30	24
24	AAG	K	37	13	8	11
24	GAC	D	69	11	5	7
24	GAT	D	47	24	8	1
24	GAA	E	399	52	37	27
24	GAG	E	84	18	8	11
25	TAA	*	96	23	15	18
25	TAG	*	40	6	2	5
25	TGA	*	48	14	20	28
25	TGG	W	856	616	698	970
25	TAC	Y	82	61	136	164
25	TAT	Y	142	56	32	59
25	TTC	F	203	84	131	183
25	TTT	F	237	106	175	265
25	CTA	L	223	109	156	171
25	CTC	L	435	281	279	385
25	CTG	L	479	316	417	564
25	CTT	L	181	55	77	94
25	TTA	L	330	188	236	344
25	TTG	L	212	112	130	172
25	ATG	M	355	217	273	359
25	ATA	I	261	169	212	250
25	ATC	I	217	114	159	117
25	ATT	I	222	182	231	263
25	GTA	V	612	493	458	613
25	GTC	V	445	339	467	627
25	GTG	V	1501	1105	1373	1737
25	GTT	V	369	215	219	319
25	TGC	C	538	488	564	715
25	TGT	C	343	198	259	339
25	GCA	A	673	501	612	763
25	GCC	A	907	623	871	1003
25	GCG	A	1050	793	945	1072
25	GCT	A	141	82	128	159
25	GGA	G	857	656	746	1054
25	GGC	G	861	562	666	819
25	GGG	G	1330	976	1151	1312
25	GGT	G	457	351	342	433
25	CCA	P	596	430	415	413
25	CCC	P	1016	680	680	864
25	CCG	P	415	343	269	400
25	CCT	P	425	263	215	250
25	AGC	S	527	371	497	690
25	AGT	S	22	22	30	31
25	TCA	S	134	116	107	143
25	TCC	S	308	271	288	417
25	ACA	T	490	351	371	418
25	ACC	T	955	660	679	862
25	ACG	T	285	263	309	344
25	ACT	T	569	463	473	725
25	AAC	N	530	533	596	929
25	AAT	N	220	108	115	172
25	CAA	Q	696	479	575	727
25	CAG	Q	319	235	254	363
25	CAC	H	364	338	378	479
25	CAT	H	208	165	197	221
25	AGA	R	212	134	156	181
25	AGG	R	1052	639	646	953
25	CGA	R	279	165	200	220
25	CGC	R	485	352	409	565
25	CGG	R	230	169	179	239
25	CGT	R	248	124	150	103
25	AAA	K	506	422	502	507
25	AAG	K	149	111	147	142
25	GAC	D	644	389	382	439
25	GAT	D	21	16	6	3
25	GAA	E	206	148	261	249
25	GAG	E	1210	786	939	1034
26	TAA	*	259	23	34	43
26	TAG	*	61	6	9	4
26	TGA	*	72	26	7	22
26	TGG	W	296	187	286	296
26	TAC	Y	262	285	293	345
26	TAT	Y	530	326	419	465
26	TTC	F	231	202	226	245
26	TTT	F	604	522	542	619
26	CTA	L	591	327	413	340
26	CTC	L	548	289	426	486
26	CTG	L	247	214	216	306
26	CTT	L	387	227	292	333
26	TTA	L	566	496	557	575
26	TTG	L	148	194	237	265
26	ATG	M	467	275	279	355
26	ATA	I	338	252	222	296
26	ATC	I	285	134	175	210
26	ATT	I	151	91	82	107
26	GTA	V	308	165	230	268
26	GTC	V	326	252	333	432
26	GTG	V	136	70	39	65
26	GTT	V	428	209	330	368
26	TGC	C	83	43	24	48
26	TGT	C	384	264	176	236
26	GCA	A	306	171	207	337
26	GCC	A	278	191	165	202
26	GCG	A	619	371	410	523
26	GCT	A	766	454	528	604
26	GGA	G	383	274	331	469
26	GGC	G	482	276	308	426
26	GGG	G	2290	1714	2005	2785
26	GGT	G	995	635	862	992
26	CCA	P	363	140	112	76
26	CCC	P	211	75	50	65
26	CCG	P	507	218	119	112
26	CCT	P	39	18	11	1
26	AGC	S	116	99	120	152
26	AGT	S	108	59	69	81
26	TCA	S	200	134	147	211
26	TCC	S	313	260	219	285
26	TCG	S	237	133	180	155
26	TCT	S	136	94	92	136
26	ACA	T	768	583	725	859
26	ACC	T	832	605	779	935
26	ACG	T	97	124	126	127
26	ACT	T	233	199	160	213
26	AAT	N	601	401	551	789
26	CAA	Q	482	318	359	473
26	CAG	Q	212	160	187	223
26	CAC	H	440	284	371	348
26	CAT	H	197	68	122	112
26	AGA	R	456	308	297	430
26	AGG	R	558	344	294	448
26	CGA	R	431	248	304	393
26	CGC	R	285	202	271	276
26	CGG	R	491	215	314	345
26	CGT	R	260	206	256	286
26	AAA	K	259	156	129	176
26	AAG	K	62	42	55	47
26	GAC	D	717	494	584	664
26	GAT	D	135	87	95	144
26	GAA	E	326	239	382	389
26	GAG	E	332	262	288	369
27	TAA	*	146	10	10	12
27	TAG	*	32	17	5	22
27	TGA	*	46	12	15	5
27	TGG	W	919	675	725	780
27	TAC	Y	279	256	275	370
27	TAT	Y	234	167	193	285
27	TTC	F	626	421	455	557
27	TTT	F	99	78	90	77
27	CTA	L	341	209	265	351
27	CTC	L	288	255	245	332
27	CTG	L	942	600	721	932
27	CTT	L	95	53	66	104
27	TTA	L	83	62	84	108
27	TTG	L	792	560	539	699
27	ATG	M	201	111	80	141
27	ATA	I	52	27	54	79
27	ATC	I	73	48	59	89
27	ATT	I	201	128	211	281
27	GTA	V	247	162	170	224
27	GTC	V	548	373	476	582
27	GTG	V	239	192	236	334
27	GTT	V	103	114	115	156
27	TGC	C	211	93	125	187
27	TGT	C	57	44	61	63
27	GCA	A	406	304	365	451
27	GCC	A	210	163	179	242
27	GCG	A	732	456	611	768
27	GCT	A	714	488	512	601
27	GGA	G	834	620	701	861
27	GGC	G	363	301	278	386
27	GGG	G	2090	1594	1905	2170
27	GGT	G	410	279	300	404
27	CCA	P	685	457	502	764
27	CCC	P	1711	1378	1611	2003
27	CCG	P	1155	685	982	1110
27	CCT	P	565	498	594	675
27	AGC	S	501	399	449	627
27	AGT	S	126	115	110	168
27	TCA	S	70	33	36	57
27	TCC	S	279	196	276	395
27	TCG	S	359	267	335	317
27	TCT	S	336	317	417	519
27	ACA	T	88	63	83	81
27	ACC	T	256	193	277	416
27	ACG	T	108	51	52	58
27	ACT	T	149	155	200	220
27	AAC	N	205	148	147	164
27	AAT	N	190	148	179	252
27	CAA	Q	406	301	425	447
27	CAG	Q	461	414	480	628
27	CAC	H	341	243	230	328
27	CAT	H	595	484	515	674
27	AGA	R	74	40	61	97
27	AGG	R	193	101	131	102
27	CGA	R	233	243	287	376
27	CGC	R	393	393	472	576
27	CGG	R	327	203	360	407
27	CGT	R	613	504	488	675
27	AAA	K	428	333	428	492
27	GAC	D	66	42	78	107
27	GAT	D	294	232	271	345
27	GAA	E	448	289	298	303
27	GAG	E	424	368	452	541
28	TAA	*	190	24	15	13
28	TAG	*	223	34	25	29
28	TGA	*	119	12	21	25
28	TGG	W	863	607	740	828
28	TAC	Y	891	557	667	841
28	TAT	Y	429	365	365	390
28	TTC	F	52	25	32	30
28	TTT	F	420	340	481	525
28	CTA	L	122	55	67	38
28	CTC	L	338	206	269	305
28	CTG	L	109	46	75	138
28	CTT	L	123	84	99	103
28	TTA	L	94	72	98	65
28	TTG	L	420	262	314	334
28	ATG	M	327	232	245	247
28	ATA	I	97	39	71	84
28	ATC	I	201	108	122	143
28	ATT	I	57	10	41	25
28	GTA	V	545	420	423	523
28	GTC	V	351	235	298	422
28	GTG	V	265	168	184	233
28	GTT	V	354	297	241	329
28	TGC	C	203	119	154	210
28	TGT	C	159	94	215	286
28	GCA	A	426	390	398	557
28	GCC	A	409	340	391	496
28	GCG	A	441	318	359	556
28	GCT	A	269	168	203	214
28	GGA	G	542	373	444	542
28	GGC	G	428	390	422	513
28	GGG	G	2396	1841	1932	2540
28	GGT	G	930	613	660	897
28	CCA	P	446	294	259	363
28	CCC	P	1132	543	524	566
28	CCG	P	344	176	195	265
28	CCT	P	379	184	221	212
28	AGC	S	605	415	476	645
28	AGT	S	255	236	269	328
28	TCA	S	321	220	245	295
28	TCC	S	251	140	243	319
28	TCG	S	81	50	80	94
28	TCT	S	491	507	595	698
28	ACA	T	288	197	220	286
28	ACC	T	229	138	181	174
28	ACG	T	479	379	339	452
28	ACT	T	175	125	118	165
28	AAC	N	599	426	390	585
28	AAT	N	155	85	98	151
28	CAA	Q	664	386	504	731
28	CAG	Q	235	163	175	166
28	CAC	H	437	301	421	560
28	CAT	H	424	286	323	387
28	AGA	R	68	32	22	43
28	AGG	R	314	231	195	160
28	CGA	R	348	212	194	188
28	CGC	R	567	365	289	391
28	CGG	R	307	130	182	266
28	CGT	R	89	72	60	54
28	AAA	K	271	152	154	162
28	AAG	K	533	407	421	451
28	GAC	D	343	260	271	411
28	GAT	D	665	532	625	745
28	GAG	E	324	224	292	383
29	TAA	*	136	48	35	22
29	TAG	*	115	19	8	5
29	TGA	*	10	0	1	7
29	TGG	W	416	89	50	53
29	TAC	Y	155	101	92	71
29	TAT	Y	569	294	261	238
29	TTC	F	148	101	72	112
29	TTT	F	697	455	546	734
29	CTA	L	163	91	78	76
29	CTC	L	145	75	76	96
29	CTG	L	251	105	123	129
29	CTT	L	256	134	132	165
29	TTA	L	306	142	158	141
29	TTG	L	241	132	93	72
29	ATG	M	138	86	73	95
29	ATA	I	181	125	139	143
29	ATC	I	354	344	293	400
29	GTA	V	408	317	380	473
29	GTC	V	303	254	267	330
29	GTG	V	909	693	734	991
29	GTT	V	167	134	177	266
29	TGC	C	387	346	426	565
29	TGT	C	559	370	480	499
29	GCA	A	354	237	298	316
29	GCC	A	820	697	647	858
29	GCG	A	604	527	620	792
29	GCT	A	472	297	254	376
29	GGA	G	606	368	389	461
29	GGC	G	716	444	450	565
29	GGG	G	1755	1093	1309	1539
29	GGT	G	394	297	315	405
29	CCA	P	788	409	554	632
29	CCC	P	2004	1392	1565	2018
29	CCG	P	558	408	470	744
29	CCT	P	312	238	338	430
29	AGC	S	436	272	382	452
29	AGT	S	247	212	190	208
29	TCA	S	173	122	172	238
29	TCC	S	115	143	81	174
29	TCG	S	329	189	248	281
29	TCT	S	138	103	124	146
29	ACA	T	522	393	407	560
29	ACC	T	547	409	497	534
29	ACG	T	117	104	128	106
29	ACT	T	347	212	207	308
29	AAC	N	203	154	155	204
29	AAT	N	861	557	494	600
29	CAA	Q	418	273	314	397
29	CAG	Q	503	395	345	466
29	CAC	H	1147	892	810	1065
29	CAT	H	849	489	553	726
29	AGA	R	340	226	205	213
29	AGG	R	509	305	279	273
29	CGA	R	96	52	60	90
29	CGC	R	192	121	93	119
29	CGG	R	534	273	261	296
29	CGT	R	103	40	36	29
29	AAA	K	142	68	108	112
29	AAG	K	252	203	122	176
29	GAC	D	477	399	338	333
29	GAT	D	462	304	271	350
29	GAA	E	328	198	184	171
29	GAG	E	883	482	487	426
30	TAA	*	356	67	73	52
30	TAG	*	197	36	34	28
30	TGA	*	35	9	0	5
30	TGG	W	415	263	291	352
30	TAC	Y
30	TAT	Y	600	371	446	584
30	TTT	F	423	411	460	528
30	CTA	L	627	216	129	92
30	CTC	L	219	114	61	95
30	CTG	L	117	40	14	34
30	CTT	L	420	193	97	85
30	TTA	L	236	113	59	17
30	TTG	L	395	176	94	129
30	ATG	M	86	32	59	95
30	ATA	I	90	45	25	22
30	ATC	I	104	59	71	72
30	ATT	I	36	21	14	28
30	GTA	V	344	220	250	293
30	GTC	V	501	322	384	392
30	GTG	V	258	136	190	270
30	GTT	V	399	176	202	192
30	TGC	C	363	319	285	388
30	TGT	C	225	158	197	223
30	GCA	A	681	430	509	707
30	GCC	A	716	561	631	710
30	GCG	A	469	300	418	509
30	GCT	A	266	180	243	304
30	GGA	G	205	166	138	189
30	GGC	G	442	315	354	363
30	GGG	G	3363	2281	2689	3067
30	GGT	G	897	569	575	763
30	CCA	P	253	142	71	63
30	CCC	P	541	297	157	214
30	CCG	P	98	30	43	59
30	CCT	P	215	86	34	19
30	AGC	S	89	47	69	127
30	AGT	S	623	414	561	768
30	TCA	S	170	108	105	233
30	TCC	S	181	130	121	221
30	TCG	S	242	137	91	93
30	TCT	S	436	237	262	335
30	ACA	T	585	356	316	475
30	ACC	T	223	154	142	171
30	ACG	T	95	64	90	73
30	ACT	T	268	117	186	207
30	AAC	N	136	132	138	213
30	AAT	N	119	96	84	180
30	CAA	Q	743	427	472	529
30	CAG	Q	261	148	162	162
30	CAC	H	703	420	481	628
30	CAT	H	498	308	456	517
30	AGA	R	40	12	3	0
30	AGG	R	263	43	28	31
30	CGA	R	101	17	20	26
30	CGC	R	96	12	11	5
30	CGG	R	154	22	11	6
30	CGT	R	192	42	27	23
30	AAA	K	294	62	35	21
30	AAG	K	123	26	13	12
30	GAC	D	194	24	8	20
30	GAT	D	142	15	12	13
30	GAA	E	418	145	85	63
30	GAG	E	186	93	28	28
31	TAA	*	1
31	TAG	*	57	20	17	29
31	TGA	*	6	0	0	0
31	TGG	W	437	352	328	411
31	TAC	Y	51	35	50	82
31	TAT	Y	299	200	259	325
31	TTC	F	814	639	830	998
31	TTT	F	556	347	431	575
31	CTA	L	101	76	84	105
31	CTC	L	538	498	604	758
31	CTG	L	109	91	71	115
31	CTT	L	236	135	153	204
31	TTA	L	68	47	52	59
31	ATG	M	279	198	190	248
31	ATA	I	142	63	98	150
31	ATC	I	675	534	628	687
31	ATT	I	375	216	321	429
31	GTA	V	154	199	200	213
31	GTC	V	250	160	216	393
31	GTG	V	1135	734	1111	1339
31	GTT	V	495	373	448	617
31	TGC	C	37	22	40	57
31	TGT	C	31	55	81	59
31	GCA	A	24	38	39	36
31	GCC	A	1028	682	799	1060
31	GCG	A	939	728	817	1020
31	GCT	A	973	651	836	1154
31	GGA	G	119	54	75	85
31	GGC	G	671	445	568	669
31	GGG	G	3437	2362	2876	3300
31	GGT	G	624	420	493	580
31	CCA	P	170	32	2	2
31	CCC	P	480	132	66	67
31	CCG	P	100	18	10	0
31	CCT	P	126	28	9	9
31	AGC	S	467	376	378	444
31	AGT	S	47	13	11	21
31	TCA	S	67	38	47	69
31	TCC	S	1303	920	1191	1545
31	TCG	S	544	375	435	497
31	TCT	S	1313	941	1181	1409
31	ACA	T	426	354	443	614
31	ACC	T	1169	973	1044	1317
31	ACG	T	474	326	402	530
31	ACT	T	214	159	213	269
31	AAC	N	175	140	188	257
31	AAT	N	88	66	89	64
31	CAA	Q	187	127	143	204
31	CAG	Q	145	98	106	147
31	CAC	H	283	255	224	293
31	CAT	H	142	81	103	136
31	AGA	R	64	20	20	18
31	AGG	R	395	56	41	46
31	CGC	R	89	13	8	12
31	CGG	R	28	1	2	0
31	CGT	R	0	0	0	0
31	AAA	K	108	41	66	81
31	AAG	K	435	372	421	522
31	GAC	D	52	39	34	67
31	GAT	D	80	44	43	72
31	GAA	E	92	67	45	47
31	GAG	E	343	246	248	311
32	TAG	*	63	0	0	0
32	TGA	*	151	25	19	23
32	TGG	W	101	4	13	4
32	TAC	Y	0	0	0	0
32	TAT	Y	71	1	0	0
32	TTC	F	50	2	3	0
32	CTA	L	29	3	0	0
32	CTC	L	46	13	3	11
32	CTG	L	65	7	7	1
32	CTT	L	17	0	0	0
32	TTA	L	101	5	5	5
32	TTG	L	54	14	6	7
32	ATG	M	17	14	1	0
32	ATA	I	146	8	3	19
32	ATC	I	122	37	15	20
32	ATT	I	89	5	13	0
32	GTA	V	25	4	3	0
32	GTC	V	98	17	24	4
32	GTG	V	392	91	60	30
32	GTT	V	98	30	16	19
32	TGC	C	166	28	31	24
32	TGT	C	54	23	6	8
32	GCA	A	198	44	35	47
32	GCC	A	544	72	24	47
32	GCG	A	470	52	54	28
32	GCT	A	133	24	18	16
32	GGA	G	756	152	142	112
32	GGC	G	751	161	107	161
32	GGG	G	5474	1129	684	801
32	GGT	G	394	108	105	84
32	CCA	P	62	8	2	5
32	CCC	P	564	101	72	118
32	CCG	P	403	120	34	40
32	CCT	P	89	27	15	11
32	AGC	S	161	47	12	23
32	AGT	S	87	13	9	2
32	TCA	S
32	TCC	S	148	30	12	11
32	ACA	T	166	19	22	11
32	ACC	T	398	98	40	67
32	ACG	T	203	64	44	42
32	ACT	T	90	20	18	29
32	AAC	N	254	49	35	21
32	AAT	N	262	26	14	14
32	CAA	Q	193	28	43	34
32	CAG	Q	63	15	22	7
32	CAC	H	97	16	10	14
32	CAT	H	44	17	11	2
32	AGG	R	1498	1142	1317	1678
32	CGA	R	189	142	192	261
32	CGC	R	473	317	429	527
32	CGG	R	559	452	531	764
32	CGT	R	205	152	188	246
32	AAA	K	600	317	186	151
32	AAG	K	260	117	65	96
32	GAC	D	257	44	31	26
32	GAT	D	136	27	40	70
32	GAA	E	198	24	10	5
32	GAG	E	630	103	72	34
33	TAA	*	47	10	7	1
33	TAG	*	100	12	20	10
33	TGA	*	78	29	24	6
33	TGG	W	75	1	0	3
33	TAC	Y	77	3	8	12
33	TAT	Y	104	13	2	5
33	TTC	F	31	4	2	10
33	TTT	F	56	13	10	10
33	CTA	L	62	18	5	7
33	CTC	L	395	49	37	31
33	CTG	L	120	11	15	16
33	CTT	L	34	9	15	0
33	TTA	L	12	4	2	8
33	TTG	L	69	2	3	4
33	ATG	M	91	3	6	7
33	ATA	I	90	12	12	26
33	ATC	I	137	6	11	4
33	ATT	I	153	20	2	15
33	GTA	V	29	4	3	0
33	GTC	V	154	21	19	23
33	GTG	V	99	23	19	10
33	GTT	V	104	13	6	0
33	TGC	C	274	74	29	21
33	TGT	C	68	20	11	3
33	GCA	A	268	62	35	30
33	GCC	A	918	233	144	133
33	GCG	A	121	26	16	32
33	GCT	A	76	24	21	4
33	GGA	G	613	139	78	109
33	GGC	G	908	174	103	89
33	GGG	G	1517	252	135	146
33	GGT	G	446	92	54	37
33	CCA	P	84	21	24	26
33	CCC	P	1121	208	83	135
33	CCG	P	138	14	12	5
33	CCT	P	175	4	4	3
33	AGC	S	253	34	30	50
33	AGT	S	167	29	20	26
33	TCA	S	159	40	28	29
33	TCC	S	66	25	11	10
33	TCG	S	47	6	3	5
33	TCT	S	155	27	8	20
33	ACA	T	103	34	12	9
33	ACC	T	497	77	51	32
33	ACG	T	146	28	15	1
33	ACT	T	69	9	23	13
33	AAC	N	81	15	1	14
33	AAT	N	23	3	0	0
33	CAA	Q	10	0	0	0
33	CAG	Q	45	3	0	4
33	CAC	H	359	47	16	13
33	CAT	H	35	7	8	0
33	AGA	R	274	15	5	25
33	AGG	R	433	62	33	42
33	CGA	R	112	13	25	26
33	CGC	R	161	32	17	32
33	CGG	R	235	62	61	39
33	CGT	R	112	26	23	32
33	AAA	K	92	8	4	9
33	AAG	K	16	1	0	0
33	GAC	D	227	43	24	14
33	GAT	D	24	9	0	4
33	GAG	E	871	598	764	1018
34	TAA	*	42	2	3	1
34	TAG	*	32	11	9	2
34	TGA	*	109	7	4	4
34	TGG	W	485	251	215	259
34	TAC	Y	677	389	287	330
34	TAT	Y	292	160	113	129
34	TTC	F	162	139	105	110
34	TTT	F	339	185	252	262
34	CTA	L	244	169	252	305
[truncated: 42,047 more rows]

## Sheet: Counts - Standard rep2
			0	0.87	2.61	3.48	4.35	8.7	(doubling time, hours)
position	codon	aa	counts	counts	counts	counts	counts	counts
2	TAA	*	327	323	141	86	120	34
2	TAG	*	214	158	109	123	69	56
2	TGA	*	36	32	24	17	15	8
2	TGG	W	411	547	503	699	789	693
2	TAC	Y	309	414	447	545	617	555
2	TAT	Y	92	137	176	188	237	175
2	TTC	F	326	360	448	503	602	567
2	TTT	F	426	426	500	589	923	604
2	TTA	L	571	779	864	994	1174	1024
2	TTG	L	328	352	382	482	571	449
2	ATG	M	220	282	365	420	483	544
2	ATA	I	312	452	408	656	658	566
2	ATC	I	844	1103	1186	1534	1755	1354
2	ATT	I	655	732	919	1062	1225	1052
2	GTA	V	404	606	589	856	970	793
2	GTC	V	408	542	590	767	897	658
2	GTG	V	290	261	288	416	509	415
2	GTT	V	276	285	378	472	404	427
2	TGC	C	722	861	979	1129	1393	1276
2	TGT	C	433	614	536	795	916	701
2	GCA	A	789	1048	1353	1559	1862	1572
2	GCC	A	608	892	749	1011	981	683
2	GCG	A	651	895	809	1023	1190	1001
2	GGA	G	131	137	217	197	228	192
2	GGC	G	496	691	732	972	1043	793
2	GGG	G	491	640	742	823	1068	842
2	GGT	G	490	556	650	789	858	812
2	CCT	P	41	49	45	50	83	96
2	AGC	S	252	388	435	569	617	564
2	AGT	S	209	296	272	320	433	351
2	TCA	S	1004	1253	1241	1636	1893	1557
2	TCC	S	715	847	855	1316	1356	1136
2	TCG	S	333	307	403	558	698	535
2	TCT	S	336	408	472	536	671	587
2	ACA	T	1364	1590	1714	2241	2865	2215
2	ACC	T	1684	1980	2343	3180	3321	2993
2	ACG	T	532	601	742	876	1147	869
2	AAC	N	677	831	848	1135	1259	1189
2	AAT	N	568	649	693	975	1099	970
2	AGA	R	575	769	760	1033	1128	1025
2	AGG	R	264	282	361	459	543	459
2	CGA	R
2	CGC	R	36	39	29	77	70	66
2	AAA	K	699	765	888	1126	1563	1244
2	AAG	K	567	570	834	1017	1058	1035
2	GAC	D	554	495	719	794	976	893
2	GAT	D	285	358	380	486	628	521
2	GAA	E	135	152	142	191	266	229
2	GAG	E	106	155	134	162	163	182
3	TAA	*	309	246	141	152	102	27
3	TAG	*	395	371	173	109	172	53
3	TGA	*	88	63	63	51	54	35
3	TGG	W	250	281	289	372	444	390
3	TAC	Y	373	491	446	664	665	607
3	TAT	Y	580	768	742	913	1109	926
3	TTC	F	280	398	367	421	576	375
3	TTT	F	207	211	216	359	383	349
3	CTA	L	327	421	380	491	579	499
3	CTC	L	579	694	688	952	1126	859
3	CTG	L	641	856	774	1109	1066	989
3	CTT	L	677	745	863	1163	1274	1136
3	TTA	L	212	289	315	395	519	452
3	TTG	L	409	588	574	631	800	653
3	ATG	M	414	474	610	703	746	625
3	ATA	I	327	419	485	603	738	536
3	ATC	I	1011	1198	1188	1607	1851	1583
3	ATT	I	221	257	334	377	467	354
3	GTA	V	116	170	159	255	301	236
3	GTC	V	666	778	722	985	1299	983
3	GTG	V	183	194	269	365	379	379
3	GTT	V	471	515	680	880	993	829
3	TGC	C	327	446	515	581	650	582
3	TGT	C	715	855	755	1033	1287	1000
3	GCA	A	752	1219	1077	1412	1614	1404
3	GCC	A	576	669	698	957	969	717
3	GCG	A	141	143	166	184	288	201
3	GCT	A	229	345	341	475	499	453
3	GGA	G	76	98	84	151	108	84
3	GGC	G	76	71	107	118	127	88
3	GGG	G	237	389	318	389	452	309
3	GGT	G	287	406	440	527	645	513
3	CCA	P	1119	1419	1418	1972	2158	1851
3	CCC	P	911	1098	1276	1645	1806	1630
3	CCG	P	640	860	1021	1117	1298	1256
3	CCT	P	152	165	225	234	361	299
3	AGC	S	133	129	193	186	224	195
3	TCA	S	252	358	367	470	584	472
3	TCC	S	335	410	459	616	614	492
3	TCG	S	605	767	773	1150	1237	1041
3	TCT	S	129	142	205	239	316	243
3	ACA	T	273	345	416	427	581	422
3	ACC	T	662	906	991	1272	1503	1395
3	ACG	T	400	548	588	816	785	719
3	ACT	T	207	207	255	340	459	320
3	AAC	N	188	291	206	349	468	357
3	AAT	N	439	625	490	683	783	625
3	CAA	Q	333	437	391	536	648	480
3	CAG	Q	367	389	402	544	603	528
3	CAC	H	557	562	664	1070	939	946
3	CAT	H	443	465	599	713	781	629
3	AGA	R	267	267	347	459	531	428
3	AGG	R	95	92	116	122	141	131
3	CGA	R	507	594	578	791	870	674
3	CGC	R	659	776	877	1021	1208	1038
3	CGG	R	148	171	188	233	269	244
3	CGT	R	1127	1371	1417	1930	2315	1778
3	AAA	K	120	85	102	152	153	152
3	AAG	K	490	620	746	926	1040	977
3	GAC	D	249	256	279	382	400	348
3	GAT	D	56	51	86	82	113	100
3	GAA	E	130	178	207	303	331	246
3	GAG	E	143	221	240	288	380	280
4	TAA	*	99	124	31	35	27	7
4	TAG	*	241	193	96	134	120	38
4	TGA	*	78	61	46	42	42	11
4	TGG	W	271	238	151	239	227	157
4	TAC	Y	262	470	388	608	579	471
4	TAT	Y	370	534	505	681	704	514
4	TTC	F	444	683	587	768	941	630
4	TTT	F	388	523	416	720	722	490
4	CTA	L	766	932	849	1142	1228	1043
4	CTC	L	198	268	353	376	462	282
4	CTG	L	67	60	83	102	104	128
4	CTT	L	318	500	428	638	617	484
4	TTA	L	489	579	587	688	893	653
4	TTG	L	498	467	483	465	651	357
4	ATG	M	87	99	84	170	218	106
4	ATA	I	302	456	498	583	567	487
4	ATC	I	264	294	283	389	422	287
4	ATT	I	369	518	581	686	778	781
4	GTA	V	519	623	716	790	971	803
4	GTC	V	502	611	671	937	1148	841
4	GTG	V	206	214	241	373	423	295
4	GTT	V	374	432	482	613	716	462
4	TGC	C	726	1017	976	1272	1534	1087
4	TGT	C	428	473	455	724	744	620
4	GCA	A	692	876	782	1025	1323	868
4	GCC	A	475	684	543	626	808	609
4	GCG	A	250	366	252	351	437	253
4	GCT	A	503	710	615	808	988	801
4	GGA	G	256	382	337	423	430	369
4	GGC	G	215	363	286	386	453	309
4	GGG	G	400	412	415	536	526	473
4	GGT	G	379	436	458	494	517	459
4	CCA	P	449	530	539	757	690	600
4	CCC	P	647	889	871	1035	1037	853
4	CCG	P	451	535	587	827	710	492
4	CCT	P	119	112	139	180	122	117
4	AGC	S	164	184	177	206	283	194
4	AGT	S	255	289	371	513	530	454
4	TCA	S	437	624	616	751	819	660
4	TCC	S	897	1099	1349	1522	1631	1506
4	TCG	S	345	481	430	668	630	570
4	TCT	S	384	574	488	570	745	671
4	ACA	T	1080	1460	1438	2054	2109	1699
4	ACC	T	449	518	483	793	719	685
4	ACG	T	354	406	403	559	543	470
4	ACT	T	290	374	367	646	620	539
4	AAC	N	310	486	432	674	669	422
4	AAT	N	378	515	481	687	793	540
4	CAA	Q	329	390	415	576	658	452
4	CAG	Q	286	367	326	441	458	348
4	CAC	H	330	318	323	541	489	430
4	CAT	H	302	338	377	484	506	423
4	AGA	R	328	451	392	591	607	547
4	AGG	R	502	661	453	766	739	521
4	CGA	R	273	445	319	443	455	376
4	CGC	R	360	328	306	457	456	337
4	CGG	R	188	255	247	293	381	307
4	CGT	R	325	391	406	468	517	505
4	AAA	K	48	104	93	119	146	91
4	AAG	K	245	256	313	416	470	330
4	GAC	D	210	305	325	307	365	295
4	GAT	D	580	716	709	1031	1135	882
4	GAG	E	187	166	222	262	402	282
5	TAA	*	425	349	218	257	171	122
5	TAG	*	257	178	74	77	71	5
5	TGA	*	176	208	108	105	132	108
5	TGG	W	335	411	434	483	564	355
5	TAC	Y	242	440	367	431	454	369
5	TAT	Y	325	391	410	598	601	484
5	TTC	F	455	643	602	822	955	756
5	TTT	F	406	499	512	717	817	625
5	CTA	L	1142	1234	1282	1610	1898	1552
5	CTC	L	424	695	629	732	773	687
5	CTG	L	513	799	747	934	1090	833
5	CTT	L	840	1084	1093	1573	1576	1354
5	TTA	L	198	204	284	381	401	336
5	TTG	L	396	487	480	637	713	540
5	ATG	M	648	786	813	1231	1193	980
5	ATA	I	1415	1719	1840	2229	2354	2085
5	ATC	I	552	674	668	920	1155	847
5	ATT	I	326	383	320	572	527	398
5	GTA	V	231	238	346	350	361	357
5	GTC	V	306	367	430	549	664	541
5	GTG	V	603	738	777	1036	905	837
5	GTT	V	345	453	451	532	551	467
5	TGC	C	255	353	307	446	519	350
5	TGT	C	567	733	729	902	997	702
5	GCA	A	324	445	476	546	651	537
5	GCC	A	216	384	350	403	457	369
5	GCG	A	302	377	300	513	465	387
5	GCT	A	298	360	372	460	495	430
5	GGA	G	193	193	234	232	304	213
5	GGC	G	153	201	194	203	283	225
5	GGG	G	279	326	337	288	450	219
5	GGT	G	397	413	357	508	475	382
5	CCA	P	608	804	854	1066	1158	1130
5	CCC	P	1388	1773	1658	2366	2489	2067
5	CCG	P	711	972	819	1278	1342	997
5	CCT	P	593	771	602	887	1141	767
5	AGC	S	630	741	777	1069	972	802
5	AGT	S	413	598	544	820	815	571
5	TCA	S	315	476	405	706	605	480
5	TCC	S	634	766	772	1141	1273	1105
5	TCG	S	219	269	231	413	424	313
5	TCT	S	149	237	215	302	405	312
5	ACA	T	411	658	521	710	850	633
5	ACC	T	276	279	336	405	360	350
5	ACG	T	324	298	378	489	533	512
5	AAC	N	546	505	674	770	783	793
5	AAT	N	53	79	81	137	126	68
5	CAA	Q	523	607	602	811	937	726
5	CAG	Q	282	443	262	432	514	310
5	CAC	H	768	957	941	1417	1604	1248
5	CAT	H	784	921	1005	1317	1178	1039
5	AGA	R	273	243	296	354	340	278
5	AGG	R	339	479	415	585	579	448
5	CGA	R	416	459	459	646	621	579
5	CGC	R	275	385	367	512	560	455
5	CGG	R	290	357	318	429	449	403
5	CGT	R	158	236	237	376	302	229
5	AAA	K	268	349	319	468	472	383
5	AAG	K	57	33	22	55	51	58
5	GAC	D	537	733	568	827	812	607
5	GAT	D	389	586	541	774	820	614
5	GAA	E	231	251	273	354	424	305
5	GAG	E	249	345	226	419	363	205
6	TAA	*	411	301	205	231	240	112
6	TAG	*	427	387	191	264	240	95
6	TGA	*	83	78	15	34	10	8
6	TGG	W	661	820	770	918	1024	687
6	TAC	Y	848	1074	1112	1361	1681	1160
6	TAT	Y	455	432	466	611	698	520
6	TTC	F	301	298	382	610	530	539
6	CTA	L	145	86	105	144	185	146
6	CTC	L	226	264	321	349	372	343
6	CTG	L	535	562	589	682	843	599
6	CTT	L	501	597	451	557	634	369
6	TTA	L	500	595	581	679	813	639
6	TTG	L	112	178	173	178	268	127
6	ATG	M	161	278	318	299	424	258
6	ATA	I	113	174	155	214	288	200
6	ATC	I	369	344	346	500	469	463
6	ATT	I	244	248	275	360	352	321
6	GTA	V	62	89	65	145	93	59
6	GTC	V	210	317	317	334	393	255
6	GTG	V	228	270	234	237	252	171
6	GTT	V	89	138	82	107	147	71
6	TGC	C	114	190	234	252	269	153
6	TGT	C	638	701	685	853	1006	658
6	GCA	A	283	273	178	194	162	71
6	GCC	A	116	71	74	84	81	32
6	GCG	A	175	168	106	72	76	40
6	GCT	A	533	473	287	274	300	126
6	GGA	G	227	238	158	231	207	136
6	GGC	G	472	586	480	588	554	394
6	GGG	G	475	439	262	320	369	178
6	GGT	G	315	291	247	297	289	158
6	CCA	P	192	155	59	76	43	10
6	CCC	P	24	32	16	9	14	5
6	CCG	P	395	390	141	193	194	91
6	CCT	P	180	118	41	71	50	10
6	AGC	S	155	90	85	74	45	17
6	TCA	S	380	477	203	264	189	164
6	TCC	S	309	352	208	216	261	96
6	TCG	S	280	325	231	250	208	137
6	TCT	S	488	566	304	368	334	204
6	ACA	T	234	276	144	138	161	59
6	ACC	T	466	513	258	300	220	126
6	ACG	T	288	264	175	142	153	63
6	ACT	T	701	681	385	364	339	189
6	AAC	N	378	404	289	347	336	227
6	AAT	N	261	353	111	187	124	56
6	CAA	Q	437	483	457	522	520	406
6	CAG	Q	181	261	209	246	247	165
6	CAC	H	590	772	702	910	998	598
6	CAT	H	146	215	180	181	184	110
6	AGA	R	281	343	199	231	283	178
6	AGG	R	194	231	122	169	159	137
6	CGA	R	228	268	159	221	220	150
6	CGC	R	346	404	293	399	431	375
6	CGG	R	321	385	398	370	359	224
6	CGT	R	178	257	232	287	313	230
6	AAA	K	154	196	137	165	172	134
6	AAG	K	440	473	307	488	447	270
6	GAC	D	230	222	108	74	75	8
6	GAT	D	164	107	98	117	66	38
6	GAA	E	229	172	103	63	87	48
6	GAG	E	238	191	84	80	51	31
7	TAA	*	407	340	130	112	93	55
7	TAG	*	230	192	95	90	87	18
7	TGA	*	118	95	39	73	41	24
7	TGG	W	90	145	49	84	84	66
7	TAC	Y	319	491	353	512	546	307
7	TAT	Y	749	939	782	981	1153	953
7	TTC	F	449	493	450	548	620	495
7	TTT	F	307	318	284	354	427	289
7	CTA	L	337	476	362	555	578	327
7	CTC	L	209	298	253	279	346	238
7	CTG	L	375	350	324	413	312	246
7	CTT	L	165	171	160	192	152	181
7	TTA	L	72	88	90	83	99	81
7	TTG	L	331	348	283	343	392	213
7	ATG	M	177	226	168	162	168	96
7	ATA	I	476	607	599	772	929	604
7	ATC	I	135	133	130	229	198	158
7	ATT	I	450	579	543	674	782	541
7	GTA	V	314	430	269	517	566	418
7	GTC	V	212	256	270	388	344	267
7	GTG	V	474	529	448	607	703	311
7	GTT	V	291	412	402	472	538	422
7	TGC	C	207	231	232	243	272	215
7	TGT	C	371	496	403	605	589	357
7	GCA	A	185	241	184	286	384	186
7	GCC	A	124	251	180	237	273	146
7	GCG	A	146	175	108	140	126	125
7	GCT	A	339	443	461	531	460	481
7	GGA	G	409	586	398	604	598	437
7	GGC	G	86	88	118	122	107	82
7	GGG	G	341	381	305	340	279	164
7	GGT	G	617	738	559	783	722	473
7	CCA	P	335	425	316	411	441	284
7	CCC	P	468	443	402	444	539	346
7	CCG	P	120	111	108	80	158	50
7	CCT	P	223	237	194	262	274	99
7	AGC	S	201	242	204	261	312	213
7	AGT	S	449	423	486	561	479	485
7	TCA	S	121	138	143	199	229	131
7	TCC	S	305	341	324	432	460	329
7	TCG	S	56	42	33	23	57	33
7	TCT	S	628	807	697	1029	1176	918
7	ACA	T	437	487	482	691	758	486
7	ACC	T	651	759	807	951	1035	847
7	ACG	T	292	381	278	317	339	238
7	ACT	T	414	440	404	598	492	442
7	AAC	N	587	684	640	937	958	736
7	AAT	N	539	748	683	1000	1025	677
7	CAA	Q	316	488	349	434	553	439
7	CAG	Q	129	137	102	106	132	35
7	CAC	H	121	122	81	102	113	64
7	CAT	H	310	344	305	445	444	282
7	AGA	R	379	454	319	349	295	272
7	AGG	R	90	139	66	34	44	18
7	CGA	R	304	275	206	276	259	94
7	CGC	R	430	505	298	347	346	240
7	CGG	R	140	130	100	114	75	22
7	CGT	R	175	202	182	233	195	180
7	AAA	K	660	777	586	659	704	399
7	AAG	K	255	242	158	139	176	96
7	GAC	D	398	386	492	628	695	572
7	GAT	D	411	539	598	726	777	712
7	GAG	E	116	161	117	133	146	92
8	TAA	*	384	362	176	224	166	90
8	TAG	*	287	290	90	104	141	32
8	TGA	*	260	202	105	112	108	62
8	TGG	W	294	332	363	483	519	330
8	TAC	Y	155	268	231	282	372	245
8	TAT	Y	826	897	962	1205	1300	973
8	TTC	F	29	28	42	22	33	50
8	CTA	L	471	618	374	561	592	331
8	CTC	L	199	256	186	203	328	142
8	CTG	L	410	480	404	483	505	319
8	CTT	L	558	686	508	725	836	527
8	TTA	L	403	426	429	425	571	308
8	TTG	L	876	901	993	1095	1173	746
8	ATG	M	653	804	691	991	962	719
8	ATA	I	867	1039	1158	1175	1386	996
8	ATC	I	152	131	92	171	151	102
8	ATT	I	745	852	717	1121	1145	841
8	GTA	V	497	542	477	633	543	437
8	GTC	V	399	415	387	494	603	356
8	GTG	V	720	796	656	894	1148	633
8	GTT	V	299	426	320	330	406	251
8	TGC	C	243	293	210	248	212	161
8	TGT	C	118	205	157	255	248	176
8	GCA	A	285	370	185	273	331	93
8	GCC	A	319	280	185	315	345	173
8	GCG	A	523	523	303	439	429	143
8	GCT	A	138	151	101	83	96	67
8	GGA	G	186	110	97	56	80	27
8	GGC	G	105	167	66	40	54	16
8	GGG	G	683	527	246	276	272	127
8	GGT	G	94	52	30	35	26	8
8	CCA	P	504	685	426	386	418	256
8	CCC	P	490	484	347	503	423	282
8	CCG	P	139	106	54	88	85	26
8	CCT	P	262	263	157	136	156	121
8	AGC	S	80	62	46	64	57	35
8	AGT	S	123	99	72	86	90	42
8	TCA	S	262	254	146	161	147	97
8	TCC	S	139	179	107	132	170	67
8	TCG	S	281	323	218	276	210	126
8	TCT	S	60	67	34	43	58	33
8	ACA	T	480	653	512	743	676	455
8	ACC	T	363	338	333	371	389	366
8	ACG	T	340	408	373	480	508	348
8	ACT	T	50	49	30	90	50	29
8	AAC	N	292	309	206	152	193	64
8	AAT	N	344	315	147	215	180	85
8	CAA	Q	433	466	373	645	504	303
8	CAG	Q	244	259	180	229	273	147
8	CAC	H	664	825	638	795	954	505
8	CAT	H	464	572	401	540	524	360
8	AGA	R	333	357	180	259	252	151
8	AGG	R	426	369	176	172	165	81
8	CGA	R	220	247	70	100	51	13
8	CGC	R	246	240	99	125	98	20
8	CGG	R	314	278	101	112	76	36
8	CGT	R	187	145	83	106	57	14
8	AAA	K	495	468	268	298	271	92
8	AAG	K	357	365	245	288	235	87
8	GAC	D	131	85	32	53	54	19
8	GAT	D	9	9	2	0	0	1
8	GAA	E	136	104	37	57	56	25
8	GAG	E	388	354	168	146	230	62
9	TAA	*	200	179	96	90	66	35
9	TAG	*	224	246	85	105	111	28
9	TGA	*	125	135	94	86	92	56
9	TGG	W	644	837	759	1058	1043	857
9	TAC	Y	527	723	691	935	1112	790
9	TAT	Y	385	535	520	615	826	524
9	TTC	F	281	322	291	408	452	339
9	TTT	F	750	931	959	1340	1334	936
9	CTA	L	221	310	260	437	418	331
9	CTC	L	265	437	358	526	534	411
9	CTG	L	28	10	26	27	34	32
9	CTT	L	323	390	399	490	573	394
9	TTA	L	385	368	430	531	698	560
9	TTG	L	387	507	467	690	801	623
9	ATG	M	74	150	132	210	219	170
9	ATA	I	265	342	368	476	468	374
9	ATC	I	591	657	733	960	927	794
9	ATT	I	575	684	803	971	1210	926
9	GTA	V	419	510	548	840	785	590
9	GTC	V	692	959	866	1268	1498	1099
9	GTG	V	744	963	979	1393	1489	1159
9	GTT	V	424	535	583	819	718	641
9	TGC	C	570	683	664	883	1089	791
9	TGT	C	411	600	614	726	870	678
9	GCA	A	322	398	363	388	486	404
9	GCC	A	191	235	204	272	288	220
9	GCG	A	415	513	451	605	634	517
9	GCT	A	329	393	513	532	709	588
9	GGA	G	532	727	700	914	945	787
9	GGC	G	649	724	726	1054	1218	1101
9	GGG	G	949	1236	1073	1561	1601	1281
9	GGT	G	512	622	597	831	784	654
9	CCA	P	228	156	90	104	62	42
9	CCC	P	462	389	141	214	177	73
9	CCG	P	202	152	88	63	75	40
9	CCT	P	162	127	53	47	64	30
9	AGC	S	483	618	604	740	785	687
9	AGT	S	217	242	263	376	371	337
9	TCA	S	149	224	157	269	241	197
9	TCC	S	499	552	591	863	960	790
9	TCG	S	34	51	38	66	67	59
9	TCT	S	448	506	555	742	770	613
9	ACA	T	524	598	472	779	804	657
9	ACC	T	497	617	679	775	936	794
9	ACG	T	299	517	395	494	702	559
9	ACT	T	46	36	43	25	36	40
9	AAC	N	819	1107	1099	1260	1484	1328
9	AAT	N	219	246	264	332	350	271
9	CAG	Q	177	238	268	277	306	249
9	CAC	H	381	526	434	661	603	423
9	CAT	H	551	720	713	917	1055	799
9	AGA	R	172	283	267	323	375	311
9	AGG	R	551	716	565	850	1066	673
9	CGA	R	360	399	451	463	565	541
9	CGC	R	383	474	457	551	597	534
9	CGG	R	524	580	648	764	768	602
9	CGT	R	178	228	252	399	332	307
9	AAA	K	593	652	570	862	812	669
9	AAG	K	391	543	483	567	757	420
9	GAC	D	374	420	389	538	545	424
9	GAT	D	630	807	712	1036	1043	885
9	GAA	E	662	818	864	1099	1295	982
9	GAG	E	652	866	850	1166	1364	1089
10	TAA	*	85	43	31	27	21	19
10	TAG	*	253	166	94	70	73	28
10	TGA	*	312	200	129	96	97	34
10	TGG	W	571	521	318	365	358	136
10	TAC	Y	289	253	211	320	227	115
10	TAT	Y	209	261	148	214	173	61
10	TTC	F	74	87	53	47	120	43
10	TTT	F	288	281	199	226	270	116
10	CTA	L	229	181	108	162	149	43
10	CTC	L	239	247	206	226	189	64
10	CTG	L	263	227	136	202	143	49
10	CTT	L	139	101	117	88	68	22
10	TTA	L	96	128	79	88	99	33
10	TTG	L	56	100	59	52	39	22
10	ATG	M	375	546	421	619	650	439
10	ATA	I	19	40	30	45	32	24
10	ATC	I	248	229	173	291	338	176
10	ATT	I	164	120	124	200	174	88
10	GTA	V	644	784	625	916	1009	815
10	GTC	V	38	30	55	87	102	72
10	GTG	V	470	602	491	635	817	551
10	GTT	V	335	315	320	517	538	436
10	TGC	C	577	604	604	895	786	683
10	TGT	C	325	388	324	421	477	317
10	GCA	A	760	775	827	1085	1169	966
10	GCC	A	394	601	489	763	755	580
10	GCG	A	610	738	666	943	967	786
10	GGA	G	524	670	564	724	955	843
10	GGC	G	572	638	619	858	839	765
10	GGG	G	879	1143	1037	1472	1482	1045
10	GGT	G	902	1083	974	1426	1502	1164
10	CCA	P	381	377	211	252	270	144
10	CCC	P	592	479	275	290	272	123
10	CCG	P	141	130	31	72	35	7
10	CCT	P	477	491	218	215	205	106
10	AGC	S	813	1049	1039	1477	1517	1234
10	AGT	S	506	623	662	889	1003	744
10	TCA	S	0	0	0	0	0	0
10	TCC	S	305	331	337	435	512	387
10	TCG	S	290	270	313	411	552	396
10	TCT	S	110	149	138	214	165	172
10	ACA	T	73	143	142	159	143	161
10	ACC	T	483	676	638	834	969	786
10	ACG	T	437	478	583	781	844	812
10	ACT	T	231	330	353	479	531	516
10	AAC	N	453	550	315	354	376	162
10	AAT	N	186	198	107	158	205	76
10	CAA	Q	279	305	193	218	204	163
10	CAG	Q	158	165	122	112	189	83
10	CAC	H	426	378	292	373	284	244
10	CAT	H	394	491	283	359	402	233
10	AGA	R	338	256	110	111	92	27
10	AGG	R	319	290	127	143	131	48
10	CGA	R	529	514	211	171	199	102
10	CGC	R	327	250	175	101	139	43
10	CGG	R	339	276	138	167	123	58
10	CGT	R	351	301	169	163	148	64
10	AAA	K	497	318	166	150	157	42
10	AAG	K	397	334	106	101	107	51
10	GAC	D	392	325	156	126	101	42
10	GAT	D	139	125	36	39	48	16
10	GAA	E	176	146	100	85	76	24
10	GAG	E	253	186	129	131	142	81
11	TAA	*	185	138	56	41	52	25
11	TAG	*	238	246	113	150	99	78
11	TGA	*	199	178	84	123	81	53
11	TGG	W	503	598	532	658	750	386
11	TAC	Y	210	274	246	355	296	232
11	TAT	Y	66	119	114	123	103	103
11	TTC	F	327	396	353	522	396	294
11	TTT	F	348	365	315	336	364	292
11	CTA	L	464	597	471	692	736	588
11	CTC	L	207	236	219	263	298	197
11	CTG	L	147	169	195	178	275	199
11	CTT	L	423	639	472	658	575	464
11	TTA	L	503	641	548	688	867	556
11	TTG	L	443	501	501	690	657	476
11	ATG	M	339	407	459	534	583	385
11	ATA	I	405	517	385	648	709	559
11	ATC	I	257	302	227	330	319	236
11	ATT	I	347	353	396	525	674	319
11	GTA	V	502	557	692	748	740	630
11	GTC	V	227	305	290	386	457	298
11	GTG	V	549	749	767	981	1172	793
11	GTT	V	437	557	504	636	646	524
11	TGC	C	427	569	460	718	688	525
11	TGT	C	225	283	225	304	377	428
11	GCA	A	352	435	437	626	660	546
11	GCC	A	112	156	155	124	231	216
11	GCG	A	251	363	402	534	515	333
11	GCT	A	96	150	139	113	167	172
11	GGA	G	801	957	999	1315	1561	1031
11	GGC	G	390	550	544	676	618	463
11	GGG	G	947	1135	1140	1283	1335	1029
11	GGT	G	357	547	444	628	680	516
11	CCA	P	380	345	154	213	222	67
11	CCC	P	309	242	179	154	98	19
11	CCG	P	173	85	73	70	89	23
11	CCT	P	0	0	0	0	0	0
11	AGC	S	113	197	180	223	186	169
11	AGT	S	176	207	229	227	274	365
11	TCA	S	275	350	349	493	458	291
11	TCC	S	155	132	199	260	244	221
11	TCG	S	313	356	416	511	606	457
11	TCT	S	217	244	266	284	336	299
11	ACA	T	458	547	516	744	841	579
11	ACC	T	243	277	298	372	363	300
11	ACG	T	175	204	263	326	333	250
11	ACT	T	219	344	305	522	427	384
11	AAC	N	388	390	340	402	537	329
11	AAT	N	65	50	66	81	111	95
11	CAA	Q	233	333	335	435	614	369
11	CAG	Q	288	371	346	425	482	383
11	CAC	H	282	386	343	538	460	425
11	CAT	H	60	47	60	102	57	52
11	AGA	R	738	910	659	947	1028	685
11	AGG	R	404	535	333	503	528	355
11	CGA	R	560	704	545	869	834	532
11	CGC	R	253	333	304	284	466	290
11	CGG	R	282	305	288	310	402	271
11	CGT	R	199	187	199	260	325	164
11	AAA	K	238	247	259	290	432	288
11	AAG	K	248	377	264	441	426	329
11	GAC	D	396	443	471	615	507	409
11	GAT	D	261	352	339	540	502	340
11	GAG	E	267	246	314	462	508	451
12	TAA	*	130	164	54	54	41	25
12	TAG	*	213	182	94	67	81	46
12	TGA	*	39	25	27	9	7	7
12	TGG	W	75	56	21	10	12	0
12	TAC	Y	195	225	192	237	313	238
12	TAT	Y	219	228	290	376	377	280
12	TTC	F	121	172	139	167	203	132
12	TTT	F	398	373	352	429	510	280
12	CTA	L	357	566	595	714	831	782
12	CTC	L	555	663	778	992	1022	951
12	CTG	L	527	733	709	950	1014	808
12	CTT	L	463	476	482	684	700	667
12	TTA	L	100	132	145	170	141	120
12	TTG	L	418	412	419	473	565	576
12	ATG	M	282	310	347	433	455	343
12	ATA	I	397	525	583	793	860	712
12	ATC	I	402	551	626	767	833	772
12	GTA	V	219	277	225	348	330	280
12	GTC	V	166	167	210	269	347	264
12	GTG	V	236	387	312	432	487	449
12	GTT	V	542	705	622	857	958	743
12	TGC	C	334	409	412	459	543	395
12	TGT	C	141	135	105	155	200	138
12	GCA	A	597	819	684	921	991	635
12	GCC	A	603	779	596	801	854	662
12	GCG	A	324	382	364	353	453	369
12	GCT	A	656	846	694	1116	1063	661
12	GGA	G	108	138	100	135	134	57
12	GGC	G	442	501	311	448	409	103
12	GGG	G	344	349	297	328	318	124
12	GGT	G	317	266	277	255	264	119
12	CCA	P	142	188	73	87	88	21
12	CCC	P	530	532	353	329	330	85
12	CCG	P	206	231	108	151	142	64
12	CCT	P	288	246	186	140	114	37
12	AGC	S	219	241	220	383	408	215
12	AGT	S	270	329	241	332	421	198
12	TCA	S	113	104	67	123	121	93
12	TCC	S	300	238	237	405	400	239
12	TCG	S	259	310	253	382	480	270
12	TCT	S	161	206	169	223	239	196
12	ACA	T	88	116	138	176	156	152
12	ACC	T	133	126	143	185	175	160
12	ACG	T	279	302	243	259	328	264
12	ACT	T	218	342	283	436	527	370
12	AAC	N	171	265	180	239	319	217
12	AAT	N	254	282	337	432	434	355
12	CAA	Q	250	381	366	474	528	408
12	CAG	Q	604	707	717	998	1137	820
12	CAC	H	567	771	728	995	1120	753
12	CAT	H	505	564	576	745	721	720
12	AGA	R	462	506	476	603	739	565
12	AGG	R	283	390	333	446	552	381
12	CGA	R	275	400	393	447	508	386
12	CGC	R	1367	1995	1890	2545	2648	2131
12	CGG	R	251	284	269	399	514	282
12	CGT	R	676	711	642	781	906	631
12	AAA	K	155	152	209	212	189	167
12	AAG	K	100	124	145	183	192	134
12	GAC	D	156	213	181	275	238	169
12	GAT	D	607	749	614	902	895	731
12	GAA	E	419	605	627	800	825	711
12	GAG	E	269	313	255	380	392	311
13	TAA	*	263	246	85	83	77	26
13	TAG	*	473	433	191	152	138	87
13	TGA	*	215	227	76	72	50	27
13	TGG	W	148	159	53	86	96	38
13	TAC	Y	355	430	371	418	529	397
13	TAT	Y	407	528	547	669	762	624
13	TTC	F	72	94	99	97	90	84
13	TTT	F	231	218	264	342	370	295
13	CTA	L	145	152	159	217	248	169
13	CTC	L	404	539	485	644	638	573
13	CTG	L	67	88	82	130	95	79
13	CTT	L	64	68	81	120	119	71
13	TTA	L	4	17	5	28	17	8
13	TTG	L	176	245	220	316	315	201
13	ATG	M	285	432	444	621	599	531
13	ATA	I	290	371	337	437	478	336
13	ATC	I	189	180	267	292	276	265
13	ATT	I	123	159	117	140	196	96
13	GTA	V	8	8	6	14	8	6
13	GTC	V	291	213	259	338	361	218
13	GTG	V	248	320	288	385	412	327
13	GTT	V	327	410	479	504	527	445
13	TGC	C	185	247	271	358	361	287
13	TGT	C	537	660	598	877	924	835
13	GCA	A	210	231	237	303	486	339
13	GCC	A	436	628	669	933	838	870
13	GCG	A	367	463	484	533	561	386
13	GCT	A	91	90	117	117	130	155
13	GGA	G	360	404	481	560	705	499
13	GGC	G	288	327	303	389	420	338
13	GGG	G	588	717	722	873	953	764
13	GGT	G	214	224	258	260	314	305
13	CCA	P	328	377	259	397	405	201
13	CCC	P	1458	1402	1159	1435	1448	829
13	CCG	P	502	552	367	561	607	248
13	CCT	P	369	354	276	375	348	267
13	AGC	S	375	502	470	545	671	523
13	AGT	S	240	293	268	357	362	283
13	TCA	S	289	335	297	411	524	340
13	TCC	S	636	783	765	1028	1189	896
13	TCG	S	217	215	222	325	367	331
13	TCT	S	562	776	623	908	941	824
13	ACA	T	300	427	381	524	560	437
13	ACC	T	609	768	800	990	1167	925
13	ACG	T	312	372	429	575	668	453
13	AAC	N	354	487	468	671	649	598
13	AAT	N	338	477	518	708	710	582
13	CAA	Q	339	394	481	494	517	452
13	CAG	Q	291	287	371	406	376	389
13	CAC	H	632	701	667	896	901	601
13	CAT	H	280	273	246	321	388	254
13	AGA	R	312	407	393	427	580	470
13	AGG	R	518	701	650	903	1103	829
13	CGA	R	526	737	545	835	749	444
13	CGC	R	565	722	674	910	963	656
13	CGG	R	1318	1712	1389	2117	2211	1594
13	CGT	R	354	447	424	510	539	369
13	AAA	K	24	50	52	39	33	58
13	AAG	K	267	402	351	564	572	444
13	GAC	D	479	555	488	710	720	593
13	GAT	D	316	371	301	498	429	345
13	GAA	E	369	345	378	512	545	501
13	GAG	E	348	478	443	629	615	532
14	TAA	*	205	161	118	70	69	38
14	TAG	*	297	348	181	185	144	96
14	TGA	*	165	176	68	80	83	20
14	TGG	W	104	122	108	126	110	84
14	TAC	Y	424	629	406	779	696	441
14	TAT	Y	187	219	146	241	281	138
14	TTC	F	153	160	128	125	102	50
14	TTT	F	175	206	76	101	138	28
14	CTA	L	188	221	197	289	238	175
14	CTC	L	389	532	480	620	842	610
14	CTG	L	184	207	235	274	291	211
14	CTT	L	80	91	131	117	99	126
14	TTA	L	378	392	485	599	569	570
14	TTG	L	257	231	343	350	436	320
14	ATG	M	129	208	173	221	290	209
14	ATA	I	265	424	311	435	441	277
14	ATC	I	273	214	283	346	406	243
14	ATT	I	286	298	347	459	484	289
14	GTA	V	220	280	209	290	259	202
14	GTC	V	168	204	151	252	232	167
14	GTG	V	130	168	88	162	208	140
14	GTT	V	271	290	251	332	289	118
14	TGC	C	156	174	201	244	313	285
14	TGT	C	575	662	666	959	823	725
14	GCA	A	147	133	135	153	177	129
14	GCC	A	356	385	478	586	664	543
14	GCG	A	847	1167	1050	1538	1651	1173
14	GCT	A	305	416	368	520	553	353
14	GGA	G	272	251	283	481	414	325
14	GGC	G	647	810	794	1043	1105	794
14	GGG	G	561	631	604	866	920	738
14	GGT	G	164	165	238	202	260	281
14	CCA	P	485	480	394	635	603	363
14	CCC	P	805	856	669	962	966	497
14	CCG	P	528	475	424	547	502	283
14	CCT	P	427	504	447	612	589	300
14	AGC	S	374	418	343	487	527	360
14	TCA	S	27	33	48	79	82	60
14	TCC	S	390	475	599	571	831	605
14	TCG	S	622	823	729	982	1119	768
14	TCT	S	302	271	356	349	389	375
14	ACA	T	551	645	621	703	791	620
14	ACC	T	419	495	464	654	601	480
14	ACG	T	248	327	369	431	430	265
14	ACT	T	414	514	477	736	608	504
14	AAC	N	295	362	438	534	498	374
14	AAT	N	240	322	324	445	513	436
14	CAA	Q	253	297	465	520	507	626
14	CAC	H	182	206	198	314	308	283
14	CAT	H	726	798	933	1148	1478	995
14	AGA	R	293	465	389	489	492	267
14	AGG	R	126	178	111	136	179	109
14	CGA	R	213	287	228	411	376	211
14	CGC	R	362	449	411	566	573	466
14	CGG	R	578	595	653	753	758	630
14	CGT	R	205	301	337	371	333	355
14	AAA	K	155	122	156	196	194	177
14	AAG	K	289	330	280	383	306	345
14	GAC	D	383	481	433	711	806	634
14	GAT	D	140	136	131	194	241	172
14	GAA	E	263	385	323	463	537	417
14	GAG	E	341	420	473	602	624	527
15	TAA	*	198	206	96	100	83	47
15	TAG	*	69	51	17	16	6	6
15	TGA	*	117	89	45	31	25	4
15	TGG	W	226	272	145	243	153	73
15	TAC	Y	290	217	201	267	251	138
15	TAT	Y	249	194	200	252	186	170
15	TTC	F	481	548	500	717	796	574
15	TTT	F	517	713	554	742	771	641
15	CTA	L	72	95	124	146	146	156
15	CTC	L	319	444	422	447	566	496
15	CTG	L	140	145	153	192	187	194
15	CTT	L	290	338	270	390	448	369
15	TTA	L	491	551	602	868	1052	710
15	ATG	M	639	828	740	1038	1186	982
15	ATA	I	397	461	541	603	730	593
15	ATC	I	478	636	520	858	910	635
15	ATT	I	269	292	214	354	409	248
15	GTA	V	168	170	116	213	182	177
15	GTC	V	661	739	861	1035	1164	985
15	GTG	V	349	446	383	506	549	425
15	GTT	V	443	522	539	707	745	597
15	TGC	C	117	137	129	110	186	133
15	TGT	C	299	290	376	341	485	416
15	GCA	A	262	348	270	372	392	252
15	GCC	A	449	453	428	644	705	567
15	GCG	A	318	501	348	576	492	409
15	GCT	A	498	614	680	850	788	638
15	GGA	G	275	275	212	216	263	181
15	GGC	G	245	262	235	265	309	117
15	GGG	G	275	378	324	446	359	226
15	GGT	G	432	460	380	559	513	230
15	CCA	P	104	84	34	43	38	17
15	CCC	P	407	320	146	126	168	29
15	CCG	P	78	83	26	35	32	38
15	CCT	P	238	169	87	119	91	32
15	AGC	S	381	380	424	499	597	412
15	AGT	S	258	265	317	403	354	300
15	TCA	S	294	336	331	483	361	260
15	TCC	S	359	420	359	498	557	441
15	TCG	S	28	47	31	42	37	30
15	TCT	S	142	208	148	124	191	134
15	ACA	T	513	513	503	706	670	544
15	ACC	T	680	898	800	1183	1194	984
15	ACG	T	301	401	377	448	471	468
15	ACT	T	761	847	688	1002	1150	876
15	AAC	N	380	401	172	221	217	89
15	AAT	N	158	151	119	86	115	35
15	CAA	Q	351	332	249	308	309	185
15	CAG	Q	54	79	67	95	102	19
15	CAC	H	161	122	108	143	101	61
15	CAT	H	381	362	265	270	256	117
15	AGA	R	208	146	75	96	69	48
15	AGG	R	225	169	76	85	103	59
15	CGA	R	231	172	83	125	104	50
15	CGC	R	204	156	51	76	60	28
15	CGG	R	298	220	96	88	66	26
15	CGT	R	133	213	83	137	47	24
15	AAA	K	207	213	140	176	163	110
15	AAG	K	196	108	54	56	47	21
15	GAC	D	179	173	63	112	79	55
15	GAT	D	117	78	47	62	31	18
15	GAA	E	36	44	22	42	45	35
15	GAG	E	61	43	20	20	22	7
16	TAA	*	523	459	209	251	241	140
16	TAG	*	192	193	82	96	72	33
16	TGA	*	275	249	114	94	100	48
16	TGG	W	185	205	121	70	95	18
16	TAC	Y	558	617	481	520	556	266
16	TAT	Y	533	592	411	428	537	278
16	TTC	F	345	337	224	247	257	152
16	TTT	F	69	55	27	29	30	9
16	CTA	L	671	914	782	1173	1498	920
16	CTC	L	208	284	245	274	299	268
16	CTG	L	446	543	604	756	722	537
16	CTT	L	566	650	742	1043	941	852
16	TTA	L	495	665	754	1007	1181	766
16	TTG	L	196	226	237	224	306	279
16	ATA	I	238	337	270	420	303	295
16	ATC	I	360	468	452	669	574	459
16	ATT	I	407	477	485	516	591	503
16	GTA	V	107	137	100	156	189	141
16	GTC	V	336	471	400	512	642	460
16	GTG	V	684	818	734	1060	1028	892
16	GTT	V	637	640	672	908	1066	692
16	TGC	C	251	222	204	274	279	200
16	TGT	C	113	110	93	117	137	84
16	GCA	A	140	98	119	144	115	117
16	GCC	A	195	188	154	139	181	138
16	GCG	A	165	183	114	169	144	137
16	GCT	A	401	343	265	350	355	302
16	GGA	G	295	320	249	337	367	204
16	GGC	G	239	213	196	212	200	116
16	GGG	G	502	450	428	512	448	290
16	GGT	G	241	263	220	270	217	116
16	CCA	P	228	184	136	130	150	25
16	CCC	P	200	215	165	176	151	76
16	CCG	P	247	274	233	170	149	50
16	CCT	P	252	222	141	147	113	53
16	AGC	S	56	64	68	118	103	77
16	AGT	S	434	327	346	527	522	366
16	TCA	S	353	448	395	562	572	469
16	TCC	S	172	176	164	192	241	189
16	TCG	S	413	488	537	624	666	463
16	TCT	S	319	407	334	457	483	407
16	ACA	T	225	279	296	266	395	371
16	ACC	T	388	432	484	608	676	496
16	ACG	T	201	229	201	310	253	270
16	AAC	N	422	495	450	799	717	542
16	AAT	N	155	232	180	226	243	128
16	CAA	Q	557	668	638	892	848	821
16	CAG	Q	225	218	212	237	277	241
16	CAC	H	662	731	622	800	803	545
16	CAT	H	96	154	99	88	194	120
16	AGA	R	363	375	384	508	538	520
16	AGG	R	457	541	465	618	712	384
16	CGA	R	124	173	198	187	262	186
16	CGC	R	706	789	822	1003	985	923
16	CGG	R	153	218	157	229	256	155
16	CGT	R	417	567	511	754	776	479
16	AAA	K	400	417	371	499	523	397
16	AAG	K	157	156	129	161	162	113
16	GAC	D	93	142	58	76	72	16
16	GAT	D	322	284	136	150	181	70
16	GAA	E	602	726	544	740	697	509
16	GAG	E	297	306	251	318	488	159
17	TAA	*	238	228	110	131	104	54
17	TAG	*	467	313	135	171	189	86
17	TGA	*	156	128	82	44	43	27
17	TGG	W	220	278	185	189	219	146
17	TAC	Y	410	466	377	543	504	348
17	TAT	Y	457	589	549	567	774	465
17	TTC	F	362	455	418	364	469	344
17	TTT	F	919	950	923	1073	1205	786
17	CTA	L	572	711	546	726	730	334
17	CTC	L	672	690	506	651	629	354
17	CTG	L	82	126	89	76	103	52
17	CTT	L	504	550	403	548	578	285
17	TTA	L	349	324	312	493	485	303
17	TTG	L	145	203	187	178	185	141
17	ATG	M	220	284	281	322	384	200
17	ATA	I	190	215	186	202	242	221
17	ATC	I	131	201	152	220	180	139
17	ATT	I	174	202	165	239	222	130
17	GTA	V	273	364	349	461	459	420
17	GTC	V	267	275	317	368	446	377
17	GTG	V	25	42	39	71	62	52
17	GTT	V	573	696	768	865	899	707
17	TGC	C	219	257	247	384	399	327
17	TGT	C	370	387	434	591	632	463
17	GCA	A	600	733	665	975	1049	873
17	GCC	A	437	505	557	757	767	625
17	GCG	A	311	366	360	490	515	450
17	GCT	A	567	687	724	906	913	741
17	GGA	G	423	454	503	717	801	516
17	GGC	G	344	573	496	555	596	636
17	GGG	G	293	405	341	446	571	374
17	GGT	G	1372	1574	1708	2325	2284	1734
17	CCA	P	485	601	476	629	598	451
17	CCC	P	901	973	854	1186	1235	874
17	CCG	P	216	268	318	243	306	212
17	CCT	P	606	632	698	856	822	690
17	AGC	S	166	175	144	271	280	206
17	TCA	S	163	208	205	321	360	224
17	TCC	S	192	255	272	349	361	285
17	TCG	S	321	335	397	421	585	516
17	TCT	S	504	690	696	813	995	715
17	ACA	T	216	258	275	396	495	368
17	ACC	T	523	673	596	925	902	719
17	ACG	T	155	237	241	374	359	244
17	ACT	T	1024	1334	1228	1838	1885	1587
17	AAC	N	375	434	416	507	605	543
17	AAT	N	397	428	484	572	602	517
17	CAA	Q	367	512	455	623	723	553
17	CAG	Q	304	446	455	527	588	505
17	CAC	H	100	135	101	180	215	183
17	CAT	H	263	431	333	526	431	356
17	AGA	R	246	345	415	386	464	366
17	AGG	R	555	558	533	896	849	515
17	CGA	R	247	347	303	379	366	285
17	CGC	R	300	342	347	452	468	356
17	CGG	R	452	674	645	783	830	665
17	CGT	R	840	1039	1031	1464	1438	1191
17	AAA	K	520	677	600	859	940	714
17	AAG	K	152	162	184	150	197	150
17	GAC	D	338	425	426	624	710	655
17	GAT	D	736	840	800	1180	1088	932
17	GAA	E	335	415	529	651	694	639
17	GAG	E	475	662	561	824	990	622
18	TAA	*	299	270	111	126	163	37
18	TAG	*	355	372	152	193	130	80
18	TGA	*	240	152	89	59	69	20
18	TGG	W	341	312	225	178	163	75
18	TAC	Y	347	393	252	310	223	149
18	TAT	Y	246	221	145	166	188	79
18	TTC	F	375	365	272	398	429	172
18	TTT	F	810	903	619	870	888	373
18	CTA	L	97	85	198	156	196	175
18	CTC	L	336	361	360	563	603	430
18	CTG	L	398	421	479	656	765	635
18	CTT	L	462	628	666	896	860	757
18	TTA	L	414	491	516	743	770	703
18	ATG	M	322	523	422	519	570	420
18	ATA	I	451	450	602	621	762	691
18	ATC	I	101	156	140	181	185	145
18	ATT	I	334	486	481	654	695	488
18	GTA	V	75	108	95	115	113	105
18	GTC	V	93	118	121	155	149	143
18	GTG	V	311	424	392	541	650	503
18	GTT	V	313	405	350	465	530	448
18	TGC	C	396	460	491	561	596	509
18	TGT	C	617	857	768	969	1193	805
18	GCA	A	393	459	413	442	531	393
18	GCC	A	332	417	312	479	475	350
18	GCG	A	286	316	292	440	484	248
18	GCT	A	274	247	170	265	229	172
18	GGA	G	155	113	107	129	160	115
18	GGC	G	556	768	495	770	660	437
18	GGG	G	255	306	299	353	326	280
18	GGT	G	534	650	574	748	687	504
18	CCA	P	357	295	196	259	199	85
18	CCC	P	348	311	151	139	112	53
18	CCG	P	158	118	56	32	102	30
18	CCT	P	275	219	110	102	120	66
18	AGC	S	231	266	218	338	323	205
18	AGT	S	236	257	245	281	359	147
18	TCA	S	166	189	139	176	167	90
18	TCC	S	480	606	396	531	575	394
18	TCG	S	147	172	164	188	249	195
18	TCT	S	479	671	480	599	699	423
18	ACA	T	12	14	27	27	47	14
18	ACC	T	125	154	168	208	199	157
18	ACG	T	308	323	291	421	413	314
18	ACT	T	303	377	300	362	510	359
18	AAC	N	248	279	219	280	328	234
18	AAT	N	173	247	197	254	306	221
18	CAA	Q	355	403	331	424	456	288
18	CAG	Q	304	298	325	423	443	310
18	CAC	H	486	491	405	611	542	411
18	CAT	H	316	421	296	377	418	296
18	AGA	R	395	428	274	383	340	191
18	AGG	R	382	545	275	366	304	182
18	CGA	R	399	452	319	428	319	263
18	CGC	R	203	320	178	239	190	159
18	CGG	R	287	292	230	234	269	155
18	CGT	R	237	321	194	203	163	112
18	AAA	K	168	149	86	115	131	65
18	AAG	K	271	326	138	177	208	92
18	GAC	D	524	456	409	589	638	374
18	GAT	D	197	224	166	180	271	101
18	GAA	E	354	341	306	290	309	208
18	GAG	E	134	154	90	141	80	63
19	TAA	*	179	213	80	80	53	25
19	TAG	*	116	78	35	57	47	20
19	TGA	*	312	248	61	74	65	6
19	TGG	W	179	109	83	82	57	16
19	TAC	Y	213	260	236	295	280	165
19	TAT	Y	101	145	108	170	163	73
19	TTC	F	280	264	311	455	474	347
19	TTT	F	458	633	584	810	972	652
19	CTA	L	236	322	273	332	390	292
19	CTC	L	307	277	259	428	386	386
19	CTG	L	382	478	473	586	649	458
19	CTT	L	324	415	490	611	680	439
19	TTA	L	456	498	550	824	909	749
19	TTG	L	206	233	205	359	356	198
19	ATG	M	581	770	616	802	841	704
19	ATA	I	484	605	631	749	980	835
19	ATT	I	1177	1545	1502	2132	2177	1768
19	GTA	V	330	308	318	393	403	340
19	GTC	V	373	459	381	496	605	497
19	GTG	V	491	456	455	656	686	505
19	GTT	V	278	346	341	487	491	400
19	TGC	C	321	371	347	504	502	418
19	TGT	C	296	354	319	397	447	317
19	GCA	A	395	436	410	557	540	428
19	GCC	A	67	80	126	99	101	79
19	GCG	A	576	613	569	753	766	540
19	GCT	A	190	166	182	268	238	152
19	GGA	G	47	61	41	60	38	10
19	GGC	G	53	63	52	53	86	56
19	GGG	G	606	590	432	616	644	309
19	GGT	G	669	741	568	764	724	383
19	CCA	P	355	305	160	167	175	49
19	CCC	P	269	186	74	90	102	25
19	CCG	P	335	274	109	151	80	27
19	CCT	P	103	137	51	51	37	36
19	AGC	S	732	867	731	1085	1100	549
19	AGT	S	551	737	634	803	897	596
19	TCA	S	205	324	276	303	362	236
19	TCC	S	256	348	204	358	387	236
19	TCG	S	247	283	310	356	398	267
19	TCT	S	46	47	30	40	86	59
19	ACA	T	293	388	378	457	479	316
19	ACC	T	377	344	405	536	555	442
19	ACG	T	460	594	454	594	607	440
19	ACT	T	327	481	377	600	621	428
19	AAC	N	50	44	48	53	51	54
19	AAT	N	326	387	307	387	311	174
19	CAA	Q	244	302	238	326	310	213
19	CAG	Q	341	367	240	465	422	271
19	CAC	H	386	393	390	429	463	357
19	CAT	H	226	323	234	385	434	224
19	AGA	R	259	167	79	92	111	52
19	AGG	R	363	289	150	162	113	70
19	CGA	R	204	254	73	119	118	40
19	CGC	R	64	73	32	38	26	18
19	CGG	R	255	234	107	130	74	46
19	CGT	R	150	95	52	51	56	9
19	AAA	K	263	226	116	160	193	76
19	AAG	K	314	284	174	205	207	114
19	GAC	D	259	216	119	164	120	69
19	GAT	D	109	108	75	94	93	46
19	GAA	E	365	439	262	379	386	134
19	GAG	E	330	326	216	305	302	127
20	TAA	*	34	25	18	13	5	4
20	TAG	*	142	113	60	36	36	23
20	TGA	*	99	93	12	16	19	15
20	TGG	W	361	329	253	309	342	150
20	TAC	Y	677	806	638	1153	1012	753
20	TAT	Y	429	554	590	686	811	619
20	TTC	F	140	88	151	152	129	138
20	TTT	F	698	724	750	1035	995	843
20	CTA	L	60	33	49	58	47	4
20	CTC	L	180	161	91	83	58	16
20	CTG	L	78	75	68	40	33	5
20	CTT	L	101	66	57	70	37	31
20	TTA	L	58	28	37	48	14	3
20	TTG	L	180	128	72	83	45	23
20	ATG	M	1157	1367	1013	1444	1368	935
20	ATA	I	426	410	363	579	623	580
20	ATT	I	576	663	528	772	966	782
20	GTA	V	230	241	286	399	388	287
20	GTC	V	304	443	428	531	590	466
20	GTG	V	434	480	484	734	751	578
20	GTT	V	601	744	708	823	1030	700
20	TGC	C	124	191	135	330	253	215
20	TGT	C	823	868	790	1250	1118	909
20	GCA	A	521	658	644	866	949	729
20	GCC	A	87	95	119	160	177	153
20	GCG	A	279	298	288	328	392	294
20	GCT	A	348	478	404	549	653	472
20	GGA	G	295	253	280	352	361	271
20	GGC	G	353	369	304	380	414	322
20	GGG	G	903	957	752	1087	1040	666
20	GGT	G	914	1051	819	1140	1142	788
20	CCA	P	44	69	31	51	58	37
20	CCC	P	158	137	86	76	75	35
20	CCG	P	72	71	32	36	41	25
20	CCT	P	0	0	0	0	0	0
20	AGC	S	894	967	679	1044	959	652
20	AGT	S	371	394	360	489	493	246
20	TCA	S	386	484	324	477	464	257
20	TCC	S	92	128	74	131	106	105
20	TCG	S	343	382	292	459	426	294
20	TCT	S	209	184	214	217	251	148
20	ACA	T	176	217	223	376	419	237
20	ACC	T	264	296	328	416	430	330
20	ACG	T	427	480	560	765	646	549
20	ACT	T	300	270	334	385	509	303
20	AAC	N	370	404	325	533	456	313
20	AAT	N	493	685	501	694	759	569
20	CAA	Q	199	217	167	152	246	166
20	CAG	Q	57	47	37	45	39	19
20	CAC	H	151	170	143	223	213	123
20	CAT	H	227	216	267	271	269	241
20	AGA	R	230	217	164	142	141	46
20	AGG	R	301	297	202	248	203	68
20	CGA	R	318	225	159	210	173	50
20	CGC	R	345	313	234	279	228	92
20	CGG	R	420	354	245	359	279	90
20	CGT	R	94	90	70	52	59	37
20	AAA	K	172	219	123	93	100	35
20	AAG	K	509	480	238	283	296	63
20	GAC	D	234	254	130	220	228	75
20	GAT	D	270	287	177	235	253	51
20	GAA	E	350	363	314	396	372	251
20	GAG	E	244	301	180	283	254	123
21	TAA	*	110	76	48	56	37	9
21	TAG	*	51	38	9	12	19	6
21	TGA	*	259	240	103	75	80	24
21	TGG	W	41	53	30	30	33	20
21	TAC	Y	189	251	193	215	201	142
21	TAT	Y	129	104	108	113	118	98
21	TTC	F	331	365	328	412	386	355
21	TTT	F	154	164	109	171	216	141
21	CTA	L	253	259	358	453	345	326
21	CTC	L	397	457	462	629	672	412
21	CTG	L	213	210	204	315	313	206
21	CTT	L	202	199	259	218	280	182
21	TTA	L	201	272	240	318	344	207
21	TTG	L	130	136	103	192	161	91
21	ATG	M	345	446	438	583	621	493
21	ATA	I	285	364	341	476	442	315
21	ATC	I	87	102	146	134	211	140
21	ATT	I	322	379	401	459	507	459
21	GTA	V	250	239	329	339	398	274
21	GTC	V	352	551	501	632	701	455
21	GTG	V	88	122	124	141	145	139
21	GTT	V	529	696	612	840	1004	607
21	TGC	C	300	402	402	520	608	524
21	TGT	C	104	58	166	104	102	190
21	GCA	A	786	966	815	1265	1199	852
21	GCC	A	551	816	608	940	987	735
21	GCG	A	286	427	376	431	568	404
21	GCT	A	219	275	276	371	376	314
21	GGA	G	281	283	312	294	363	203
21	GGC	G	627	795	584	875	851	601
21	GGG	G	349	430	380	420	469	358
21	CCA	P	123	58	33	27	8	5
21	CCC	P	147	117	65	93	41	21
21	CCG	P	139	97	61	45	75	11
21	CCT	P	173	127	67	106	125	16
21	AGC	S	771	802	867	1093	1144	945
21	AGT	S	364	323	380	410	553	353
21	TCA	S	89	102	116	146	126	192
21	TCC	S	148	143	161	243	178	115
21	TCG	S	2	2	18	7	11	8
21	TCT	S	187	264	244	312	334	265
21	ACA	T	272	339	285	391	353	326
21	ACC	T	269	503	333	445	372	383
21	ACG	T	634	838	617	877	845	658
21	ACT	T	254	320	240	324	378	263
21	AAT	N	447	560	480	688	760	564
21	CAA	Q	489	632	657	798	885	823
21	CAG	Q	238	316	258	387	439	242
21	CAC	H	493	559	693	836	880	647
21	CAT	H	213	282	247	327	408	438
21	AGA	R	392	464	455	535	542	492
21	AGG	R	297	371	359	462	434	334
21	CGA	R	47	19	60	49	69	92
21	CGC	R	808	1017	916	1249	1226	965
21	CGG	R	158	176	162	215	223	211
21	CGT	R	142	165	135	208	201	182
21	AAA	K	273	264	192	347	327	196
21	AAG	K	539	577	486	594	587	442
21	GAC	D	344	305	350	396	473	380
21	GAT	D	474	620	482	675	575	465
21	GAA	E	335	371	388	447	502	335
21	GAG	E	108	176	159	196	208	151
22	TAA	*	133	86	30	32	17	3
22	TAG	*	199	159	84	95	92	33
22	TGA	*	268	124	68	68	51	36
22	TGG	W	803	755	661	634	657	377
22	TAC	Y	240	246	170	200	192	93
22	TAT	Y	323	325	234	251	342	214
22	TTT	F	59	80	62	76	75	18
22	CTA	L	92	110	105	139	111	62
22	CTC	L	87	119	41	153	93	43
22	CTG	L	327	345	266	331	428	326
22	TTA	L	21	22	5	24	17	14
22	TTG	L	218	179	137	259	175	160
22	ATG	M	154	132	113	163	154	108
22	ATA	I	214	263	166	233	179	98
22	ATC	I	37	53	39	26	49	2
22	ATT	I	30	13	12	14	8	1
22	GTA	V	294	335	310	468	367	364
22	GTC	V
22	GTG	V	288	274	333	438	384	313
22	TGC	C	112	123	110	138	167	92
22	TGT	C	237	325	291	433	395	385
22	GCA	A	87	103	159	152	157	148
22	GCC	A	66	70	98	96	69	53
22	GCG	A	141	146	194	271	272	193
22	GCT	A	48	45	73	73	63	77
22	GGA	G	635	889	634	871	934	563
22	GGC	G	582	660	558	696	666	456
22	GGG	G	2376	2779	2045	2781	2817	1843
22	GGT	G	221	248	255	347	327	173
22	CCA	P	425	491	320	448	384	277
22	CCC	P	151	157	132	201	198	88
22	CCG	P	197	217	124	198	123	115
22	CCT	P	205	246	161	228	164	181
22	AGC	S	646	958	831	1019	1025	797
22	AGT	S	154	259	196	307	201	177
22	TCA	S	154	157	219	277	272	173
22	TCC	S	80	60	133	140	115	115
22	TCG	S	22	39	39	31	38	51
22	TCT	S	251	278	183	255	268	154
22	ACA	T	152	147	162	231	266	186
22	ACG	T	157	168	205	256	249	241
22	ACT	T	1
22	AAC	N	74	62	85	59	85	46
22	AAT	N	224	211	122	114	145	96
22	CAA	Q	581	634	484	574	556	401
22	CAG	Q	249	273	261	329	227	170
22	CAC	H	181	163	107	157	144	93
22	CAT	H	45	76	34	105	60	43
22	AGA	R	438	471	426	421	407	223
22	AGG	R	474	483	441	620	437	324
22	CGA	R	714	816	547	638	774	364
22	CGC	R	191	213	137	201	200	109
22	CGG	R	400	388	282	321	305	145
22	CGT	R	288	279	213	222	252	206
22	AAA	K	449	492	318	443	426	291
22	AAG	K	402	442	331	398	401	251
22	GAC	D	292	282	158	162	119	56
22	GAT	D	85	94	56	61	35	28
22	GAA	E	325	452	237	232	270	191
22	GAG	E	373	365	295	373	331	204
23	TAA	*	52	45	19	22	21	7
23	TAG	*	80	83	47	66	50	31
23	TGA	*	38	46	11	17	13	4
23	TGG	W	29	31	27	21	17	9
23	TAC	Y	368	282	148	153	162	43
23	TAT	Y	91	102	29	18	42	26
23	TTC	F	504	598	468	579	658	428
23	TTT	F	296	395	292	376	379	219
23	CTA	L	107	113	104	118	179	129
23	CTC	L	777	981	973	1335	1421	1204
23	CTG	L	191	180	222	240	338	260
23	CTT	L	255	394	330	509	537	327
23	TTA	L	317	434	370	578	651	360
23	TTG	L	415	468	485	609	707	533
23	ATG	M	87	73	101	135	154	94
23	ATA	I	35	59	82	65	98	52
23	ATC	I	81	135	63	137	180	133
23	ATT	I	344	333	410	563	608	419
23	GTA	V	199	278	315	288	398	389
23	GTG	V	169	189	176	222	213	217
23	GTT	V	123	123	145	203	179	101
23	TGC	C	439	482	458	756	762	630
23	TGT	C	409	563	540	787	792	753
23	GCA	A	0	3	2	6	3	4
23	GCC	A	1043	1079	1259	1707	1739	1337
23	GCG	A	255	263	279	377	335	387
23	GCT	A	146	196	202	228	218	227
23	GGA	G	243	280	212	276	283	173
23	GGC	G	533	734	541	769	749	444
23	GGG	G	883	981	686	945	771	520
23	GGT	G	124	137	81	151	161	81
23	CCA	P	85	124	82	41	69	38
23	CCC	P	811	725	280	324	265	120
23	CCG	P	116	131	59	56	47	34
23	CCT	P	441	474	241	303	210	119
23	AGC	S	250	249	253	311	347	233
23	AGT	S	29	70	51	89	108	64
23	TCA	S	70	87	75	123	133	90
23	TCC	S	548	630	544	603	816	477
23	TCG	S	116	150	94	181	128	123
23	TCT	S	425	427	407	498	511	333
23	ACA	T	88	144	122	213	172	149
23	ACC	T	439	475	557	597	630	541
23	ACG	T	274	405	400	440	508	383
23	ACT	T	129	235	169	215	220	197
23	AAC	N	3	4	2	1	0	0
23	AAT	N	22	43	11	8	4	6
23	CAA	Q	370	333	264	383	444	225
23	CAG	Q	110	176	83	171	183	65
23	CAC	H	242	224	80	89	91	16
23	CAT	H	79	145	41	37	35	20
23	AGA	R	119	167	91	56	46	36
23	AGG	R	58	42	16	14	10	2
23	CGA	R	91	64	35	50	36	6
23	CGC	R	348	296	138	85	59	50
23	CGG	R	111	73	42	41	53	12
23	CGT	R	176	97	43	35	64	29
23	AAA	K	273	147	115	78	41	28
23	AAG	K	94	80	31	48	45	18
23	GAC	D	36	24	15	28	14	13
23	GAT	D	132	138	41	65	55	16
23	GAA	E	49	75	39	42	67	58
23	GAG	E	114	105	94	172	95	56
24	TAA	*	155	171	64	73	65	23
24	TAG	*	234	152	72	163	67	48
24	TGA	*	64	60	66	66	48	20
24	TGG	W	107	61	18	22	10	5
24	TAC	Y	307	351	416	456	627	421
24	TTC	F	4	1	0	0	1	1
24	TTT	F	319	364	391	520	543	364
24	CTA	L	548	567	376	488	403	203
24	CTC	L	176	127	106	162	117	66
24	CTG	L	86	104	94	76	69	36
24	CTT	L	231	171	85	109	127	67
24	TTA	L	321	382	217	256	214	54
24	TTG	L	284	235	107	126	94	66
24	ATG	M	71	66	60	52	62	12
24	ATA	I	336	348	155	262	124	89
24	ATC	I	387	449	253	203	257	120
24	ATT	I	93	66	45	39	23	8
24	GTA	V	184	221	140	118	152	80
24	GTC	V	625	550	287	399	403	200
24	GTG	V	152	203	114	126	152	55
24	GTT	V	300	240	189	241	281	147
24	TGC	C	135	118	104	133	121	69
24	TGT	C	183	154	83	137	121	43
24	GCA	A	56	103	48	66	47	45
24	GCC	A	75	113	80	126	83	35
24	GCG	A	110	114	76	91	127	34
24	GCT	A	54	59	29	51	17	8
24	GGA	G	259	226	162	124	146	45
24	GGC	G	194	211	93	106	107	50
24	GGG	G	339	353	165	127	181	65
24	GGT	G	206	165	61	75	114	25
24	CCA	P	421	357	128	145	180	56
24	CCC	P	823	730	352	420	321	88
24	CCG	P	98	106	39	45	72	9
24	CCT	P	251	186	151	125	109	47
24	AGC	S	180	186	99	132	121	62
24	AGT	S		1
24	TCA	S	173	150	107	169	147	96
24	TCC	S	290	281	173	166	179	85
24	TCG	S	141	138	147	146	126	59
24	TCT	S	463	422	286	431	365	161
24	ACA	T	149	99	75	121	153	93
24	ACC	T	539	633	410	559	447	207
24	ACG	T	107	91	89	81	72	74
24	ACT	T	161	123	63	67	65	48
24	AAC	N	187	181	143	233	173	85
24	AAT	N	40	50	46	70	79	42
24	CAA	Q	301	194	156	179	143	48
24	CAG	Q	242	272	89	163	175	66
24	CAC	H	629	651	564	623	680	401
24	CAT	H	200	237	163	249	213	153
24	AGA	R	185	123	60	266	78	53
24	AGG	R	148	94	51	46	46	6
24	CGA	R	174	134	32	46	26	6
24	CGC	R	399	288	128	147	87	48
24	CGG	R	96	65	28	39	15	12
24	CGT	R	80	65	36	50	43	24
24	AAA	K	248	223	129	135	95	58
24	AAG	K	43	44	16	32	15	1
24	GAC	D	131	113	49	49	52	22
24	GAT	D	78	62	18	29	16	13
24	GAA	E	492	407	184	164	177	54
24	GAG	E	235	139	190	59	46	20
25	TAA	*	155	140	42	64	51	17
25	TAG	*	54	62	13	40	10	12
25	TGA	*	75	81	43	39	68	29
25	TGG	W	632	992	936	1201	1379	1058
25	TAC	Y	113	118	198	184	215	204
25	TAT	Y	68	86	65	116	109	81
25	TTC	F	132	148	189	189	223	181
25	TTT	F	175	224	173	318	322	222
25	CTA	L	139	137	119	213	171	170
25	CTC	L	340	497	370	556	635	415
25	CTG	L	433	506	428	622	704	600
25	CTT	L	92	118	123	104	152	133
25	TTA	L	209	360	302	345	376	346
25	TTG	L	181	211	190	247	297	195
25	ATG	M	230	305	257	319	392	312
25	ATA	I	230	248	281	358	376	325
25	ATC	I	103	128	164	144	185	171
25	ATT	I	176	275	244	343	386	324
25	GTA	V	507	547	593	852	795	725
25	GTC	V	589	697	713	942	1110	934
25	GTG	V	1161	1491	1454	1988	2266	1763
25	GTT	V	260	284	353	504	436	389
25	TGC	C	581	685	714	1000	1123	794
25	TGT	C	238	280	296	330	442	362
25	GCA	A	621	654	825	962	1060	916
25	GCC	A	853	1147	1147	1600	1599	1300
25	GCG	A	830	887	1060	1405	1638	1249
25	GCT	A	140	115	153	187	227	165
25	GGA	G	798	1037	989	1293	1427	1083
25	GGC	G	689	879	833	1186	1220	978
25	GGG	G	1090	1386	1287	1754	2012	1667
25	GGT	G	388	515	477	673	647	557
25	CCA	P	577	633	596	799	914	636
25	CCC	P	939	1253	1065	1511	1665	1202
25	CCG	P	450	513	451	695	702	499
25	CCT	P	345	437	436	498	575	406
25	AGC	S	444	543	559	698	817	637
25	AGT	S	33	34	42	35	54	44
25	TCA	S	94	135	141	179	165	100
25	TCC	S	281	490	364	506	548	482
25	ACA	T	287	290	421	461	541	485
25	ACC	T	698	734	785	1119	1171	988
25	ACG	T	183	273	301	414	445	382
25	ACT	T	516	550	691	1012	938	836
25	AAC	N	429	615	544	832	930	670
25	AAT	N	124	194	161	261	241	234
25	CAA	Q	637	614	705	956	1038	834
25	CAG	Q	289	403	370	518	561	404
25	CAC	H	326	345	370	466	603	520
25	CAT	H	146	146	204	255	240	242
25	AGA	R	176	233	238	281	347	237
25	AGG	R	905	1124	1145	1511	1621	1214
25	CGA	R	217	257	224	310	305	284
25	CGC	R	494	554	526	684	685	617
25	CGG	R	202	312	305	344	448	314
25	CGT	R	135	163	169	218	272	118
25	AAA	K	485	577	583	789	839	697
25	AAG	K	151	144	141	174	192	192
25	GAC	D	703	776	591	879	922	575
25	GAT	D	25	21	27	13	8	29
25	GAA	E	179	236	194	369	312	280
25	GAG	E	949	1122	1187	1458	1411	1286
26	TAA	*	181	125	83	54	62	38
26	TAG	*	36	20	27	15	5	17
26	TGA	*	55	52	40	35	30	13
26	TGG	W	215	308	289	294	345	310
26	TAC	Y	274	261	324	417	384	351
26	TAT	Y	370	433	499	561	719	551
26	TTC	F	205	219	195	307	315	232
26	TTT	F	655	747	739	1023	1057	679
26	CTA	L	441	459	529	588	710	507
26	CTC	L	304	342	357	424	479	396
26	CTG	L	289	339	350	323	430	370
26	CTT	L	258	335	366	355	380	324
26	TTA	L	568	603	602	802	875	725
26	TTG	L	149	238	238	336	416	315
26	ATG	M	421	630	502	730	670	608
26	ATA	I	321	358	377	409	536	430
26	ATC	I	291	303	269	450	411	294
26	ATT	I	70	163	122	162	136	85
26	GTA	V	200	227	242	324	326	269
26	GTC	V	283	226	274	398	456	365
26	GTG	V	62	73	38	88	64	74
26	GTT	V	294	446	408	543	620	489
26	TGC	C	96	125	86	105	160	77
26	TGT	C	383	425	342	470	453	302
26	GCA	A	202	251	273	429	404	363
26	GCC	A	217	300	293	338	390	352
26	GCG	A	464	662	561	844	924	734
26	GCT	A	645	854	714	1096	1076	953
26	GGA	G	361	433	361	589	659	544
26	GGC	G	447	558	448	605	748	540
26	GGG	G	1928	2333	2242	3246	3427	2720
26	GGT	G	729	853	845	1094	1166	1104
26	CCA	P	344	406	310	415	432	259
26	CCC	P	163	180	119	204	148	87
26	CCG	P	462	422	369	446	369	229
26	CCT	P	73	80	43	63	48	61
26	AGC	S	95	141	104	251	225	174
26	AGT	S	56	50	77	82	67	87
26	TCA	S	131	184	149	216	226	206
26	TCC	S	298	424	293	431	484	415
26	TCG	S	209	176	225	315	392	284
26	TCT	S	135	199	166	321	313	226
26	ACA	T	761	916	934	1217	1195	1055
26	ACC	T	608	1037	888	1203	1203	1071
26	ACG	T	90	103	115	98	204	91
26	ACT	T	224	275	283	495	441	306
26	AAT	N	508	637	658	830	1109	750
26	CAA	Q	446	565	580	753	825	626
26	CAG	Q	227	213	239	299	375	249
26	CAC	H	432	604	627	860	829	621
26	CAT	H	83	178	108	148	192	184
26	AGA	R	395	393	351	501	619	501
26	AGG	R	413	434	409	570	755	398
26	CGA	R	387	360	365	555	603	406
26	CGC	R	239	264	212	324	406	302
26	CGG	R	329	470	368	553	572	477
26	CGT	R	291	400	360	454	529	398
26	AAA	K	240	211	189	244	303	189
26	AAG	K	73	86	88	88	118	91
26	GAC	D	480	614	773	928	960	774
26	GAT	D	66	70	107	106	164	151
26	GAA	E	325	402	379	586	577	542
26	GAG	E	331	483	443	554	665	453
27	TAA	*	141	150	60	79	65	21
27	TAG	*	68	48	31	12	9	6
27	TGA	*	80	54	47	52	53	21
27	TGG	W	866	977	1027	1271	1416	1061
27	TAC	Y	306	349	335	450	499	465
27	TAT	Y	213	360	294	348	362	315
27	TTC	F	632	770	754	974	1106	807
27	TTT	F	126	162	120	206	188	167
27	CTA	L	331	401	433	424	442	418
27	CTC	L	354	404	361	414	522	386
27	CTG	L	831	986	916	1068	1206	1049
27	CTT	L	66	119	85	141	128	86
27	TTA	L	63	71	72	113	103	68
27	TTG	L	651	924	853	1089	1308	910
27	ATG	M	148	158	159	208	271	139
27	ATA	I	80	80	75	119	101	109
27	ATC	I	64	75	57	91	94	98
27	ATT	I	172	176	172	235	272	226
27	GTA	V	261	212	227	259	273	220
27	GTC	V	428	670	492	697	790	628
27	GTG	V	236	270	281	326	320	310
27	GTT	V	106	114	110	120	148	144
27	TGC	C	160	173	165	226	262	167
27	TGT	C	74	59	53	65	117	106
27	GCA	A	357	328	450	562	535	512
27	GCC	A	165	234	185	194	348	294
27	GCG	A	679	789	806	1060	1051	933
27	GCT	A	631	709	684	1015	957	810
27	GGA	G	724	1046	946	1288	1465	1077
27	GGC	G	280	310	424	354	418	399
27	GGG	G	1974	2329	2402	3034	3366	2789
27	GGT	G	245	321	304	406	422	403
27	CCA	P	511	791	688	986	940	778
27	CCC	P	1382	1835	1912	2410	2475	2140
27	CCG	P	961	1097	1102	1551	1783	1321
27	CCT	P	728	857	700	995	1052	774
27	AGC	S	422	580	459	696	849	537
27	AGT	S	144	187	174	265	258	208
27	TCA	S	42	76	65	60	78	63
27	TCC	S	288	249	319	389	379	402
27	TCG	S	263	374	292	372	488	381
27	TCT	S	325	443	398	558	628	493
27	ACA	T	72	65	83	125	128	116
27	ACC	T	236	248	301	379	381	298
27	ACG	T	61	81	75	110	134	101
27	ACT	T	213	168	220	280	351	254
27	AAC	N	133	187	199	275	328	230
27	AAT	N	160	317	232	296	363	333
27	CAA	Q	417	484	512	619	745	564
27	CAG	Q	459	637	602	800	818	582
27	CAC	H	309	346	437	445	552	522
27	CAT	H	646	795	655	1048	1189	882
27	AGA	R	69	105	82	134	129	119
27	AGG	R	108	205	134	266	177	170
27	CGA	R	273	351	375	494	641	430
27	CGC	R	292	390	472	604	678	653
27	CGG	R	232	345	356	406	469	351
27	CGT	R	510	624	686	942	1032	825
27	AAA	K	509	586	597	787	835	732
27	GAC	D	103	102	93	108	164	95
27	GAT	D	274	296	238	349	388	298
27	GAA	E	233	275	291	321	396	372
27	GAG	E	510	562	608	627	728	621
28	TAA	*	252	185	48	84	77	62
28	TAG	*	203	127	108	51	45	39
28	TGA	*	142	124	79	51	58	54
28	TGG	W	707	978	811	1110	1278	1044
28	TAC	Y	705	829	829	1195	1241	1025
28	TAT	Y	440	475	462	639	688	567
28	TTC	F	50	33	64	59	103	59
28	TTT	F	444	502	462	760	579	567
28	CTA	L	93	153	149	129	216	155
28	CTC	L	253	446	341	473	526	366
28	CTG	L	89	99	101	114	125	87
28	CTT	L	141	158	132	188	215	157
28	TTA	L	111	114	124	185	154	112
28	TTG	L	414	505	475	658	666	482
28	ATG	M	278	409	285	467	453	377
28	ATA	I	96	127	95	143	150	78
28	ATC	I	170	188	152	147	201	121
28	ATT	I	56	54	45	47	51	97
28	GTA	V	564	730	666	936	876	756
28	GTC	V	319	336	351	530	451	461
28	GTG	V	204	265	318	333	345	319
28	GTT	V	284	319	329	399	420	312
28	TGC	C	187	198	161	285	291	214
28	TGT	C	145	177	169	169	184	212
28	GCA	A	460	494	485	673	672	593
28	GCC	A	281	299	501	445	516	472
28	GCG	A	356	379	360	526	611	527
28	GCT	A	215	219	258	289	362	276
28	GGA	G	458	610	505	722	763	580
28	GGC	G	436	690	546	847	979	722
28	GGG	G	1713	2368	2268	2767	3211	2615
28	GGT	G	811	884	946	1368	1453	1151
28	CCA	P	391	443	433	494	465	389
28	CCC	P	894	1014	879	1115	1200	862
28	CCG	P	335	365	309	501	460	214
28	CCT	P	334	411	379	423	513	300
28	AGC	S	545	647	696	856	940	831
28	AGT	S	233	181	238	273	303	231
28	TCA	S	223	354	308	402	461	359
28	TCC	S	167	254	296	316	323	281
28	TCG	S	86	163	65	114	171	112
28	TCT	S	463	657	533	715	833	551
28	ACA	T	152	301	229	374	347	267
28	ACC	T	168	161	208	192	227	200
28	ACG	T	415	545	493	662	751	568
28	ACT	T	126	190	160	216	295	206
28	AAC	N	561	614	674	852	995	792
28	AAT	N	113	136	130	157	158	149
28	CAA	Q	470	597	617	709	930	764
28	CAG	Q	163	234	211	307	317	280
28	CAC	H	357	466	453	626	555	480
28	CAT	H	361	556	544	542	667	577
28	AGA	R	70	35	82	63	80	50
28	AGG	R	316	385	254	472	411	324
28	CGA	R	237	416	343	544	487	338
28	CGC	R	444	417	451	578	636	406
28	CGG	R	285	333	281	358	401	330
28	CGT	R	192	172	146	156	217	106
28	AAA	K	226	300	284	396	351	314
28	AAG	K	455	552	547	845	750	632
28	GAC	D	259	379	368	471	530	502
28	GAT	D	717	720	855	1065	1243	962
28	GAG	E	329	351	362	492	578	468
29	TAA	*	115	113	80	111	75	26
29	TAG	*	114	79	70	33	75	30
29	TGA	*	23	38	0	2	13	2
29	TGG	W	333	321	247	271	224	125
29	TAC	Y	223	179	182	266	206	198
29	TAT	Y	481	503	501	635	584	405
29	TTC	F	125	185	144	219	287	184
29	TTT	F	541	701	647	968	979	751
29	CTA	L	186	182	203	236	167	125
29	CTC	L	112	187	135	158	120	155
29	CTG	L	269	344	201	263	285	153
29	CTT	L	253	328	183	313	290	197
29	TTA	L	205	346	194	285	308	173
29	TTG	L	167	253	154	166	266	148
29	ATG	M	118	130	104	161	170	129
29	ATA	I	145	217	192	263	246	275
29	ATC	I	254	364	332	418	516	386
29	GTA	V	241	291	395	444	457	372
29	GTC	V	384	453	437	601	604	543
29	GTG	V	830	1003	1116	1353	1490	1412
29	GTT	V	165	177	221	224	254	244
29	TGC	C	453	508	567	707	751	629
29	TGT	C	493	608	558	761	842	707
29	GCA	A	354	410	413	585	682	402
29	GCC	A	702	821	814	1055	1187	880
29	GCG	A	613	751	783	984	1118	879
29	GCT	A	399	432	493	586	628	457
29	GGA	G	547	588	456	660	752	640
29	GGC	G	672	792	714	908	936	826
29	GGG	G	1505	1869	1641	2346	2390	1808
29	GGT	G	391	539	463	643	678	469
29	CCA	P	678	871	781	1212	1245	961
29	CCC	P	1755	2138	2211	2747	2833	2458
29	CCG	P	439	509	604	664	877	683
29	CCT	P	345	428	395	417	465	444
29	AGC	S	383	454	447	611	633	406
29	AGT	S	213	288	300	372	436	276
29	TCA	S	196	275	200	285	303	253
29	TCC	S	135	141	144	214	174	181
29	TCG	S	252	300	299	327	440	292
29	TCT	S	155	136	113	180	198	142
29	ACA	T	492	526	533	587	709	586
29	ACC	T	443	642	586	834	859	703
29	ACG	T	149	112	137	235	239	228
29	ACT	T	292	308	286	352	348	292
29	AAC	N	217	238	217	300	317	247
29	AAT	N	580	625	590	825	752	757
29	CAA	Q	418	492	345	604	604	379
29	CAG	Q	621	703	608	1069	1035	708
29	CAC	H	896	1277	1238	1660	1645	1303
29	CAT	H	613	728	837	1059	1120	856
29	AGA	R	298	326	277	375	371	311
29	AGG	R	396	458	389	499	499	328
29	CGA	R	91	91	85	115	120	50
29	CGC	R	140	144	150	170	180	152
29	CGG	R	430	546	456	616	642	358
29	CGT	R	64	74	76	81	67	50
29	AAA	K	168	244	203	270	272	156
29	AAG	K	328	390	278	420	373	256
29	GAC	D	504	509	544	652	724	506
29	GAT	D	371	522	388	629	643	374
29	GAA	E	218	279	262	375	303	204
29	GAG	E	711	755	744	900	1019	568
30	TAA	*	482	449	242	294	246	135
30	TAG	*	175	127	76	90	108	44
30	TGA	*	40	40	20	39	43	16
30	TGG	W	401	379	414	567	582	462
30	TAC	Y
30	TAT	Y	442	528	558	652	1006	783
30	TTT	F	388	492	627	728	728	625
30	CTA	L	546	559	391	573	474	212
30	CTC	L	338	306	270	349	246	123
30	CTG	L	89	86	97	98	111	36
30	CTT	L	480	518	357	469	457	177
30	TTA	L	275	342	214	349	259	101
30	TTG	L	330	395	283	337	419	189
30	ATG	M	61	107	68	118	138	127
30	ATA	I	76	104	60	68	68	44
30	ATC	I	217	221	181	235	207	170
30	ATT	I	74	43	41	22	64	6
30	GTA	V	251	334	307	413	527	381
30	GTC	V	413	521	462	713	793	533
30	GTG	V	286	353	311	365	407	312
30	GTT	V	264	380	299	419	402	298
30	TGC	C	345	378	357	452	472	359
30	TGT	C	172	253	253	290	370	240
30	GCA	A	499	557	580	837	802	614
30	GCC	A	503	677	550	991	1101	744
30	GCG	A	367	443	436	483	591	458
30	GCT	A	213	344	355	468	460	355
30	GGA	G	185	200	210	269	309	280
30	GGC	G	341	302	460	496	588	442
30	GGG	G	2639	3221	3011	4084	4207	3305
30	GGT	G	724	898	859	1027	1229	864
30	CCA	P	269	257	199	252	278	160
30	CCC	P	564	539	370	574	661	355
30	CCG	P	129	145	99	117	227	77
30	CCT	P	183	190	170	209	203	112
30	AGC	S	71	62	82	77	123	100
30	AGT	S	631	759	693	1031	1042	680
30	TCA	S	206	239	221	366	353	283
30	TCC	S	195	273	279	357	281	232
30	TCG	S	158	181	151	264	296	203
30	TCT	S	404	562	494	685	690	530
30	ACA	T	435	538	646	661	783	663
30	ACC	T	184	192	206	291	336	158
30	ACG	T	50	61	73	100	127	108
30	ACT	T	124	196	174	254	306	205
30	AAC	N	143	185	146	203	173	153
30	AAT	N	135	164	145	195	226	166
30	CAA	Q	593	829	795	991	935	668
30	CAG	Q	264	304	285	360	408	239
30	CAC	H	549	650	596	869	947	718
30	CAT	H	382	410	422	529	641	586
30	AGA	R	46	36	19	11	15	6
30	AGG	R	307	252	141	145	87	30
30	CGA	R	127	122	43	96	64	21
30	CGC	R	109	99	34	46	39	6
30	CGG	R	204	104	64	75	49	32
30	CGT	R	245	160	112	119	140	54
30	AAA	K	404	382	203	214	249	71
30	AAG	K	110	123	50	65	66	23
30	GAC	D	208	213	67	137	72	49
30	GAT	D	165	131	76	55	54	27
30	GAA	E	384	359	313	359	348	123
30	GAG	E	208	164	137	202	138	63
31	TAA	*
31	TAG	*	117	85	33	29	36	15
31	TGA	*	2	0	0	0	0	0
31	TGG	W	381	534	463	688	772	574
31	TAC	Y	73	79	104	220	105	111
31	TAT	Y	252	417	371	495	506	412
31	TTC	F	676	939	861	1164	1251	1119
31	TTT	F	458	588	473	827	858	704
31	CTA	L	124	106	135	203	177	156
31	CTC	L	468	529	631	873	872	824
31	CTG	L	118	120	144	170	153	159
31	CTT	L	194	276	203	284	404	350
31	TTA	L	68	56	62	105	93	84
31	ATG	M	210	237	272	309	374	345
31	ATA	I	62	90	115	117	68	97
31	ATC	I	511	599	676	833	985	757
31	ATT	I	362	575	449	617	693	592
31	GTA	V	177	242	208	262	294	242
31	GTC	V	254	301	255	406	398	295
31	GTG	V	866	1084	1036	1502	1706	1445
31	GTT	V	457	463	520	674	774	676
31	TGC	C	35	53	51	36	45	60
31	TGT	C	94	104	83	105	132	147
31	GCA	A	59	60	44	86	90	48
31	GCC	A	641	881	955	1183	1240	1218
31	GCG	A	695	926	959	1200	1246	1021
31	GCT	A	789	972	991	1292	1494	1391
31	GGA	G	79	92	89	153	175	112
31	GGC	G	624	774	745	1066	1187	951
31	GGG	G	2567	3352	3460	4544	4957	3851
31	GGT	G	644	759	729	1034	996	892
31	CCA	P	144	116	52	68	36	6
31	CCC	P	594	639	315	320	299	132
31	CCG	P	74	99	42	36	57	30
31	CCT	P	195	200	109	96	100	45
31	AGC	S	254	325	269	413	544	386
31	AGT	S	18	12	4	24	31	25
31	TCA	S	34	49	46	75	78	71
31	TCC	S	1174	1468	1449	2022	2171	1771
31	TCG	S	455	519	501	613	798	606
31	TCT	S	925	1377	1260	1736	1794	1511
31	ACA	T	367	409	412	512	662	531
31	ACC	T	1013	1203	1256	1651	1877	1474
31	ACG	T	387	495	477	639	764	575
31	ACT	T	270	273	315	414	287	406
31	AAC	N	54	84	109	123	91	147
31	AAT	N	154	100	138	171	202	109
31	CAA	Q	117	161	178	207	194	166
31	CAG	Q	118	144	169	171	151	204
31	CAC	H	298	386	410	497	523	481
31	CAT	H	89	125	104	219	218	172
31	AGA	R	68	78	45	41	66	19
31	AGG	R	482	361	196	206	186	99
31	CGC	R	79	58	25	33	26	11
31	CGG	R	14	11	0	2	0	6
31	CGT	R	0	0	0	0	0	0
31	AAA	K	76	84	67	133	103	103
31	AAG	K	456	531	481	821	890	615
31	GAC	D	68	101	119	128	159	106
31	GAT	D	83	103	60	130	115	81
31	GAA	E	51	67	93	95	87	64
31	GAG	E	335	391	362	476	591	465
32	TAG	*	60	26	5	14	0	0
32	TGA	*	205	139	84	82	56	44
32	TGG	W	86	41	33	36	51	31
32	TAC	Y	0	0	0	0	0	0
32	TAT	Y	31	40	13	12	2	0
32	TTC	F	35	28	11	14	8	1
32	CTA	L	76	80	25	18	7	3
32	CTC	L	43	58	18	12	16	26
32	CTG	L	58	57	25	28	15	3
32	CTT	L	43	13	9	6	4	0
32	TTA	L	215	201	32	42	20	9
32	TTG	L	56	52	24	38	16	23
32	ATG	M	48	35	5	5	2	3
32	ATA	I	216	227	68	84	58	66
32	ATC	I	90	89	37	29	37	8
32	ATT	I	60	61	39	26	31	22
32	GTA	V	33	50	5	32	17	3
32	GTC	V	75	44	38	40	15	4
32	GTG	V	523	506	248	246	329	117
32	GTT	V	38	83	38	34	18	14
32	TGC	C	182	146	60	55	87	35
32	TGT	C	26	21	22	9	13	13
32	GCA	A	202	207	111	171	178	74
32	GCC	A	407	374	164	182	122	67
32	GCG	A	366	311	125	175	184	59
32	GCT	A	114	109	70	69	66	21
32	GGA	G	881	848	363	295	292	201
32	GGC	G	824	858	429	417	377	227
32	GGG	G	5693	5074	2589	2597	2272	1206
32	GGT	G	486	441	218	311	218	175
32	CCA	P	56	58	21	14	16	20
32	CCC	P	517	513	216	237	284	129
32	CCG	P	373	454	204	187	155	78
32	CCT	P	75	59	33	33	16	7
32	AGC	S	121	135	126	121	55	35
32	AGT	S	153	132	42	63	57	19
32	TCA	S	3	6	2	4
32	TCC	S	159	195	93	113	62	20
32	ACA	T	219	186	88	83	76	33
32	ACC	T	432	353	153	198	187	104
32	ACG	T	186	153	110	141	74	77
32	ACT	T	67	104	33	51	54	32
32	AAC	N	328	319	145	168	202	100
32	AAT	N	339	292	117	82	101	46
32	CAA	Q	133	121	79	90	79	36
32	CAG	Q	81	54	80	62	52	16
32	CAC	H	65	42	25	25	15	7
32	CAT	H	69	72	56	56	58	15
32	AGG	R	1307	1614	1634	2227	2495	1872
32	CGA	R	186	241	217	329	354	282
32	CGC	R	425	495	394	563	534	601
32	CGG	R	474	624	642	802	886	700
32	CGT	R	146	201	214	286	250	222
32	AAA	K	511	576	387	609	514	350
32	AAG	K	137	167	119	155	171	52
32	GAC	D	232	209	98	86	88	36
32	GAT	D	244	196	89	103	118	56
32	GAA	E	245	152	76	66	95	38
32	GAG	E	582	579	258	214	214	82
33	TAA	*	133	56	18	13	22	9
33	TAG	*	141	100	54	49	27	5
33	TGA	*	144	111	29	36	59	19
33	TGG	W	91	89	38	23	35	2
33	TAC	Y	96	62	12	32	25	5
33	TAT	Y	116	120	55	53	27	30
33	TTC	F	52	70	24	35	26	15
33	TTT	F	85	54	25	19	32	8
33	CTA	L	110	87	18	23	20	10
33	CTC	L	614	462	189	190	152	92
33	CTG	L	125	134	63	46	55	25
33	CTT	L	75	46	23	34	15	12
33	TTA	L	5	4	2	4	2	0
33	TTG	L	119	73	18	19	24	14
33	ATG	M	79	76	15	14	13	5
33	ATA	I	201	114	52	67	67	22
33	ATC	I	205	174	67	61	64	53
33	ATT	I	191	149	64	90	62	24
33	GTA	V	16	22	17	10	6	4
33	GTC	V	225	182	74	82	56	28
33	GTG	V	159	159	72	43	69	27
33	GTT	V	182	124	69	87	55	22
33	TGC	C	266	198	92	95	101	29
33	TGT	C	122	109	71	30	31	31
33	GCA	A	224	253	123	132	153	60
33	GCC	A	858	758	445	528	424	200
33	GCG	A	125	127	60	64	68	28
33	GCT	A	116	92	71	44	33	17
33	GGA	G	487	374	228	168	180	124
33	GGC	G	861	824	351	318	313	118
33	GGG	G	1820	1601	663	753	644	291
33	GGT	G	446	452	182	164	181	64
33	CCA	P	175	123	56	84	48	10
33	CCC	P	1704	1155	485	540	502	192
33	CCG	P	178	171	68	53	70	32
33	CCT	P	211	149	56	49	21	7
33	AGC	S	379	251	120	99	124	79
33	AGT	S	274	153	83	67	58	32
33	TCA	S	143	139	62	121	87	35
33	TCC	S	49	57	25	54	35	25
33	TCG	S	33	43	16	4	0	11
33	TCT	S	150	98	39	57	43	6
33	ACA	T	227	173	67	62	100	47
33	ACC	T	603	463	208	249	210	68
33	ACG	T	266	238	93	89	67	68
33	ACT	T	115	66	65	71	70	53
33	AAC	N	151	113	65	33	35	4
33	AAT	N	24	9	4	2	4	0
33	CAA	Q	8	6	0	1	0	0
33	CAG	Q	60	31	20	32	28	16
33	CAC	H	400	362	130	141	126	61
33	CAT	H	71	30	5	9	4	6
33	AGA	R	278	263	83	72	87	39
33	AGG	R	521	396	153	156	190	73
33	CGA	R	149	85	25	40	18	17
33	CGC	R	152	172	52	50	42	15
33	CGG	R	282	256	114	131	96	27
33	CGT	R	202	123	61	69	49	27
33	AAA	K	85	102	35	46	40	3
33	AAG	K	42	27	15	7	2	7
33	GAC	D	307	355	185	196	181	29
33	GAT	D	64	43	20	25	6	0
33	GAG	E	559	845	747	1152	1099	998
34	TAA	*	35	22	10	3	15	2
34	TAG	*	144	89	24	22	18	11
34	TGA	*	110	122	28	27	18	10
34	TGG	W	302	453	417	569	502	439
34	TAC	Y	576	682	531	776	793	620
34	TAT	Y	206	216	285	350	351	224
34	TTC	F	200	240	179	199	185	182
34	TTT	F	347	410	376	549	404	378
34	CTA	L	192	175	250	236	301	277
[truncated: 42,047 more rows]
